# Supplementary material for: Video abstracts and plain language summaries are more effective than graphical abstracts and published abstracts
Source: PLoS One. 2019 Nov 19;14(11):e0224697. doi: 10.1371/journal.pone.0224697 (PMC6863540; doi:10.1371/journal.pone.0224697)
Supplement: S7 File — All data from the survey. (XLSX) [file pone.0224697.s007.xlsx]

## Sheet: Sheet1
#	Survey	Selecting "Agree" indicates that (1) you have read the above information, (2) you voluntarily agree to participate, (3) you are 18 years of age or older.	I am a:	career	My gender is:	gender	I have received formal scientific education after high school (science classes in college, work in a lab, etc)	Please say how much you prefer the following ways of getting new scientific information: [Videos (TV, youtube, etc)]	Video	Please say how much you prefer the following ways of getting new scientific information: [Infographics (Quick images of data often shared on facebook or twitter)]	Graphic	Please say how much you prefer the following ways of getting new scientific information: [Reading the original research paper]	Research Paper	Please say how much you prefer the following ways of getting new scientific information: [Audio Sources (Radio, podcasts, etc)]	Audio	Please say how much you prefer the following ways of getting new scientific information: [Written summaries (news articles, wikipedia, blogs, etc)]	Written	I enjoy learning about new scientific research	Please say how much you prefer the following ways of getting research updates OUTSIDE your field of study: [Recommendations from friends and colleagues]	Please say how much you prefer the following ways of getting research updates OUTSIDE your field of study: [Scientific Journals]	Please say how much you prefer the following ways of getting research updates OUTSIDE your field of study: [Social Media (twitter/instagram/facebook/etc)]	Please say how much you prefer the following ways of getting research updates OUTSIDE your field of study: [Newspaper Articles]	Please say how much you prefer the following ways of getting research updates IN your field of study: [Pubmed or other alerts]	Please say how much you prefer the following ways of getting research updates IN your field of study: [Social Media (twitter/instagram/facebook/etc)]	Please say how much you prefer the following ways of getting research updates IN your field of study: [Newspaper Articles]	Please say how much you prefer the following ways of getting research updates IN your field of study: [Scientific Journals]	Please say how much you prefer the following ways of getting research updates IN your field of study: [Recommendations from friends and colleagues]	I generally find research papers easy to understand	I have watched the video abstract above:	This research focuses on:		Check all the sentences about the research that are true						Total-Cohn	Please rank the following statements: [I enjoyed this video summary]	Enjoy-Cohn	Please rank the following statements: [I understand this research more after viewing this summary]	Understand-Cohn	Please rank the following statements: [I want to get more science updates via video summaries after viewing this one]	Updates-Cohn	I have watched the video abstract above:	This research focuses on:		Check all the sentences about the research that are true
1	Abstract-N	Agree	Adult in a non-science career	2	female	0	Yes	Slightly Prefer	3	Slightly Prefer	3	Slightly Prefer	3	Slightly Prefer	3	Slightly Prefer	3	5											Yes	HIV	1	Latent cells captured from patient blood are mostly from a single latent cell that divided	1	1	1	1	1	6	Not at all	0	Not at all	0	Not at all	0	Yes	I don't know	0	Vertebrates have evolved less AG nucleotide pairs;ZAP interacts with the DNA of the virus mentioned in the summary	0
2	Abstract-N	Agree	Adult in a non-science career	2	Female	0	No	Highest Preference	4	Highest Preference	4	Average	2	Highest Preference	4	Average	2	3											Yes	HIV	1	This research created a capture technique to collect all T-cells from patients;Captured latent cells have higher expression of genes that increase virus activation;Latent cells are a consequence of the lifecycle of the virus mentioned	0	1	0	0	0	2	A bit	1	A bit	1	Not at all	0	Yes	I don't know	0	Vertebrates have evolved less AG nucleotide pairs;The virus mentioned has evolved to lack CG pairs to avoid cell anti-viral defenses;All possible DNA nucleotide pairs show up at the same rate as each other in vertebrates (eg. AT is present at the same frequency as GT or CG or GC)	0
3	Abstract-N	Agree	Adult in a non-science career	2	Female	0	Yes	Highest Preference	4	Highest Preference	4	A bit	1	Highest Preference	4	Average	2	4											Yes	HIV	1	Latent cells captured from patient blood are mostly from a single latent cell that divided;Captured latent cells have higher expression of genes that increase virus activation;Latent cells are a consequence of the lifecycle of the virus mentioned	1	1	1	0	0	4	Not at all	0	Not at all	0	Not at all	0	Yes	HIV	1	Vertebrates have evolved less AG nucleotide pairs;ZAP interacts with the DNA of the virus mentioned in the summary	0
4	Abstract-N	Agree	Undergraduate Student	2			No	Slightly Prefer	3	Slightly Prefer	3	A bit	1	Average	2	Slightly Prefer	3	4											Yes	HIV	1	Latent cells captured from patient blood are mostly from a single latent cell that divided;Captured latent cells have higher expression of genes that increase virus activation	1	1	1	0	1	5	Mostly	3	Average	2	Average	2	Yes	HIV	1	Vertebrates have evolved less AG nucleotide pairs;ZAP interacts with the DNA of the virus mentioned in the summary	0
5	Abstract-N	Agree	Adult in a non-science career	2	Female	0	No	Average	2	Average	2	Not at all	0	Slightly Prefer	3	Slightly Prefer	3	4											Yes	HIV	1	Captured latent cells have higher expression of genes that increase virus activation	1	1	0	0	1	4	A bit	1	A bit	1	Not at all	0	Yes	HIV	1	ZAP interacts with the DNA of the virus mentioned in the summary	1
6	Abstract-N	Agree	Adult in a non-science career	2	Female	0	No	Average	2	Average	2	A bit	1	Slightly Prefer	3	Highest Preference	4	5											Yes	HIV	1	This research created a capture technique to collect all T-cells from patients;Latent cells captured from patient blood are mostly from a single latent cell that divided;Latent cells are a consequence of the lifecycle of the virus mentioned	0	1	1	1	0	4	Not at all	0	Not at all	0	Not at all	0	Yes	I don't know	0	All possible DNA nucleotide pairs show up at the same rate as each other in vertebrates (eg. AT is present at the same frequency as GT or CG or GC);ZAP is a protein that is made by the infected host cell	1
7	Abstract-N	Agree	Adult in a non-science career	2			Yes	Slightly Prefer	3	Average	2	A bit	1	Slightly Prefer	3	Slightly Prefer	3	5											Yes	HIV	1	This research created a capture technique to collect all T-cells from patients	0	1	0	1	1	4	Not at all	0	Not at all	0	Not at all	0	Yes	HIV	1	ZAP interacts with the DNA of the virus mentioned in the summary	1
8	Abstract-N	Agree	Adult in a non-science career	2	Male	1	Yes	Slightly Prefer	3	Average	2	Slightly Prefer	3	Average	2	Slightly Prefer	3	5											Yes	HIV	1	This research created a capture technique to collect all T-cells from patients	0	1	0	1	1	4	Average	2	Average	2	Average	2	Yes	HIV	1	ZAP interacts with the DNA of the virus mentioned in the summary	1
9	Abstract-N	Agree	Adult in a non-science career	2	Female	0	No	Slightly Prefer	3	Slightly Prefer	3	A bit	1	Not at all	0	Slightly Prefer	3	5											Yes	HIV	1	Latent cells captured from patient blood are mostly from a single latent cell that divided;Latent cells are a consequence of the lifecycle of the virus mentioned	1	1	1	1	0	5	Not at all	0	Not at all	0	Not at all	0	Yes	HIV	1	The virus mentioned has evolved to lack CG pairs to avoid cell anti-viral defenses;ZAP interacts with the DNA of the virus mentioned in the summary;All possible DNA nucleotide pairs show up at the same rate as each other in vertebrates (eg. AT is present at the same frequency as GT or CG or GC)	1
10	Abstract-N	Agree	Adult in a non-science career	2	Female	0	Ive done my own personal research	Average	2	A bit	1	Slightly Prefer	3	A bit	1	Average	2	5											Yes	HIV	1	Latent cells captured from patient blood are mostly from a single latent cell that divided;Latent cells are a consequence of the lifecycle of the virus mentioned	1	1	1	1	0	5	A bit	1	A bit	1	A bit	1	Yes	HIV	1	The virus mentioned has evolved to lack CG pairs to avoid cell anti-viral defenses;ZAP interacts with the DNA of the virus mentioned in the summary;All possible DNA nucleotide pairs show up at the same rate as each other in vertebrates (eg. AT is present at the same frequency as GT or CG or GC)	1
11	Abstract-N	Agree	Undergraduate Student	2	Male	1	Yes	Highest Preference	4	Slightly Prefer	3	A bit	1	Average	2	Average	2	4											Yes	HIV	1	The capture technique is a type of cure for the virus discussed in the summary;Captured latent cells have higher expression of genes that increase virus activation;Latent cells are a consequence of the lifecycle of the virus mentioned	1	0	0	0	0	2	Not at all	0	Not at all	0	Not at all	0	Yes	I don't know	0	The virus mentioned has evolved to lack CG pairs to avoid cell anti-viral defenses	1
12	Abstract-N	Agree	Adult in a non-science career	2	Who knows		Yes	A bit	1	Average	2	Not at all	0	Average	2	Slightly Prefer	3	4											Yes	HIV	1	This research created a capture technique to collect all T-cells from patients;Latent cells are a consequence of the lifecycle of the virus mentioned	0	1	0	1	0	3	Not at all	0	A bit	1	Not at all	0	Yes	HIV	1	Vertebrates have evolved less AG nucleotide pairs;The virus mentioned has evolved to lack CG pairs to avoid cell anti-viral defenses	0
13	Abstract-N	Agree	Undergraduate Student	2	female	0	Yes	Slightly Prefer	3	Slightly Prefer	3	A bit	1	Not at all	0	Highest Preference	4	5											Yes	HIV	1	Captured latent cells have higher expression of genes that increase virus activation;Latent cells are a consequence of the lifecycle of the virus mentioned	1	1	0	0	0	3	Mostly	3	Average	2	Mostly	3	Yes	HIV	1	The virus mentioned has evolved to lack CG pairs to avoid cell anti-viral defenses;ZAP interacts with the DNA of the virus mentioned in the summary	1
14	Abstract-N	Agree	Adult in a non-science career	2	Male	1	Yes	A bit	1	Average	2	A bit	1	A bit	1	Highest Preference	4	4											Yes	HIV	1	Captured latent cells have higher expression of genes that increase virus activation;Latent cells are a consequence of the lifecycle of the virus mentioned	1	1	0	0	0	3	Not at all	0	Not at all	0	Not at all	0	Yes	HIV	1	Vertebrates have evolved less AG nucleotide pairs;The virus mentioned has evolved to lack CG pairs to avoid cell anti-viral defenses	0
15	Abstract-N	Agree	Adult in a non-science career	2	Male	1	Yes	Slightly Prefer	3	Slightly Prefer	3	Average	2	Slightly Prefer	3	Slightly Prefer	3	5											Yes	HIV	1	Captured latent cells have higher expression of genes that increase virus activation;Latent cells are a consequence of the lifecycle of the virus mentioned	1	1	0	0	0	3	A bit	1	A bit	1	Not at all	0	Yes	HIV	1	Vertebrates have evolved less AG nucleotide pairs;The virus mentioned has evolved to lack CG pairs to avoid cell anti-viral defenses;ZAP interacts with the DNA of the virus mentioned in the summary;ZAP is a protein that is made by the infected host cell	0
16	Abstract-N	Agree	Adult in a non-science career	2	female	0	Yes	Slightly Prefer	3	Slightly Prefer	3	A bit	1	Slightly Prefer	3	Highest Preference	4	5											Yes	HIV	1	Captured latent cells have higher expression of genes that increase virus activation	1	1	0	0	1	4	Average	2	A bit	1	A bit	1	Yes	HIV	1	The virus mentioned has evolved to lack CG pairs to avoid cell anti-viral defenses;ZAP interacts with the DNA of the virus mentioned in the summary	1
17	Abstract-N	Agree	Adult in a non-science career	2	Male	1	Yes	Average	2	Average	2	A bit	1	Average	2	Slightly Prefer	3	5											Yes	HIV	1	This research created a capture technique to collect all T-cells from patients;Latent cells captured from patient blood are mostly from a single latent cell that divided;Latent cells are a consequence of the lifecycle of the virus mentioned	0	1	1	1	0	4	A bit	1	Average	2	A bit	1	Yes	HIV	1	ZAP interacts with the DNA of the virus mentioned in the summary;ZAP is a protein that is made by the infected host cell	1
18	Abstract-N	Agree	Adult in a non-science career	2	Male	1	Yes	Average	2	Slightly Prefer	3	A bit	1	Not at all	0	Highest Preference	4	5											Yes	HIV	1	Latent cells are a consequence of the lifecycle of the virus mentioned	1	1	0	1	0	4	Not at all	0	A bit	1	Not at all	0	Yes	HIV	1	The virus mentioned has evolved to lack CG pairs to avoid cell anti-viral defenses;ZAP interacts with the DNA of the virus mentioned in the summary	1
19	Abstract-N	Agree	Adult in a non-science career	2	female	0	Yes	A bit	1	A bit	1	Average	2	Not at all	0	Highest Preference	4	5											Yes	HIV	1	Latent cells captured from patient blood are mostly from a single latent cell that divided;Captured latent cells have higher expression of genes that increase virus activation;Latent cells are a consequence of the lifecycle of the virus mentioned	1	1	1	0	0	4	Not at all	0	A bit	1	Not at all	0	Yes	HIV	1	The virus mentioned has evolved to lack CG pairs to avoid cell anti-viral defenses;ZAP interacts with the DNA of the virus mentioned in the summary	1
20	Abstract-N	Agree	Undergraduate Student	2			Yes	Highest Preference	4	Highest Preference	4	Average	2	Slightly Prefer	3	Slightly Prefer	3	5											Yes	HIV	1	Latent cells captured from patient blood are mostly from a single latent cell that divided;Captured latent cells have higher expression of genes that increase virus activation;Latent cells are a consequence of the lifecycle of the virus mentioned	1	1	1	0	0	4	Mostly	3	Very much	4	Average	2	Yes	HIV	1	The virus mentioned has evolved to lack CG pairs to avoid cell anti-viral defenses;ZAP interacts with the DNA of the virus mentioned in the summary	1
21	Abstract-N	Agree	Adult in a non-science career	2	non-binary		Yes	A bit	1	Not at all	0	Slightly Prefer	3	Average	2	Highest Preference	4	4											Yes	HIV	1	This research created a capture technique to collect all T-cells from patients	0	1	0	1	1	4	Average	2	Average	2	A bit	1	Yes	HIV	1	The virus mentioned has evolved to lack CG pairs to avoid cell anti-viral defenses;All possible DNA nucleotide pairs show up at the same rate as each other in vertebrates (eg. AT is present at the same frequency as GT or CG or GC)	1
22	Abstract-N	Agree	Undergraduate Student	2	Male	1	Yes	A bit	1	Average	2	Highest Preference	4	Highest Preference	4	A bit	1	5											Yes	HIV	1	Latent cells captured from patient blood are mostly from a single latent cell that divided;Captured latent cells have higher expression of genes that increase virus activation;Latent cells are a consequence of the lifecycle of the virus mentioned	1	1	1	0	0	4	A bit	1	Average	2	Average	2	Yes	HIV	1	Vertebrates have evolved less AG nucleotide pairs;The virus mentioned has evolved to lack CG pairs to avoid cell anti-viral defenses	0
23	Abstract-N	Agree	Adult in a non-science career	2	male	1	Yes	Not at all	0	A bit	1	A bit	1	Not at all	0	Highest Preference	4	5											Yes	HIV	1	This research created a capture technique to collect all T-cells from patients;The capture technique is a type of cure for the virus discussed in the summary	0	0	0	1	1	3	A bit	1	A bit	1	A bit	1	Yes	HIV	1	The virus mentioned has evolved to lack CG pairs to avoid cell anti-viral defenses;ZAP interacts with the DNA of the virus mentioned in the summary;ZAP is a protein that is made by the infected host cell	1
24	Abstract-N	Agree	Undergraduate Student	2	man	1	Yes	Highest Preference	4	Slightly Prefer	3	A bit	1	Average	2	Slightly Prefer	3	5											Yes	HIV	1	Latent cells captured from patient blood are mostly from a single latent cell that divided;Captured latent cells have higher expression of genes that increase virus activation;Latent cells are a consequence of the lifecycle of the virus mentioned	1	1	1	0	0	4	Not at all	0	Not at all	0	Not at all	0	Yes	HIV	1	The virus mentioned has evolved to lack CG pairs to avoid cell anti-viral defenses;ZAP interacts with the DNA of the virus mentioned in the summary;ZAP is a protein that is made by the infected host cell	1
25	Abstract-N	Agree	Undergraduate Student	2	Female	0	Yes	Slightly Prefer	3	Slightly Prefer	3	Average	2	Highest Preference	4	Average	2	5											Yes	HIV	1	Latent cells captured from patient blood are mostly from a single latent cell that divided;Captured latent cells have higher expression of genes that increase virus activation;Latent cells are a consequence of the lifecycle of the virus mentioned	1	1	1	0	0	4	A bit	1	Average	2	Not at all	0	Yes	HIV	1	The virus mentioned has evolved to lack CG pairs to avoid cell anti-viral defenses;ZAP interacts with the DNA of the virus mentioned in the summary;ZAP is a protein that is made by the infected host cell	1
26	Abstract-N	Agree	Adult in a non-science career	2	Male	1	Yes	Slightly Prefer	3	Highest Preference	4	Slightly Prefer	3	Average	2	Highest Preference	4	5											Yes	HIV	1	This research created a capture technique to collect all T-cells from patients	0	1	0	1	1	4	Not at all	0	A bit	1	Not at all	0	Yes	HIV	1	ZAP is a protein that is made by the infected host cell	1
27	Abstract-N	Agree	Undergraduate Student	2	Female	0	Yes	Slightly Prefer	3	Average	2	A bit	1	Slightly Prefer	3	Slightly Prefer	3	2											Yes	HIV	1	The capture technique is a type of cure for the virus discussed in the summary;Latent cells captured from patient blood are mostly from a single latent cell that divided	1	0	1	1	1	5	A bit	1	A bit	1	A bit	1	Yes	HIV	1	The virus mentioned has evolved to lack CG pairs to avoid cell anti-viral defenses;All possible DNA nucleotide pairs show up at the same rate as each other in vertebrates (eg. AT is present at the same frequency as GT or CG or GC);ZAP is a protein that is made by the infected host cell	1
28	Abstract-N	Agree	Undergraduate Student	2			Yes	Highest Preference	4	Slightly Prefer	3	A bit	1	Highest Preference	4	Average	2	5											Yes	HIV	1	Latent cells captured from patient blood are mostly from a single latent cell that divided;Latent cells are a consequence of the lifecycle of the virus mentioned	1	1	1	1	0	5	Average	2	Average	2	Average	2	Yes	HIV	1	The virus mentioned has evolved to lack CG pairs to avoid cell anti-viral defenses;ZAP interacts with the DNA of the virus mentioned in the summary;ZAP is a protein that is made by the infected host cell	1
29	Abstract-N	Agree	Undergraduate Student	2	Female	0	Yes	Average	2	Average	2	A bit	1	Slightly Prefer	3	Average	2	4											Yes	HIV	1	Latent cells captured from patient blood are mostly from a single latent cell that divided;Captured latent cells have higher expression of genes that increase virus activation;Latent cells are a consequence of the lifecycle of the virus mentioned	1	1	1	0	0	4	Not at all	0	A bit	1	Not at all	0	Yes	HIV	1	The virus mentioned has evolved to lack CG pairs to avoid cell anti-viral defenses;ZAP is a protein that is made by the infected host cell	1
30	Abstract-N	Agree	Adult in a non-science career	2	Female	0	No	Not at all	0	Slightly Prefer	3	Not at all	0	Highest Preference	4	Highest Preference	4	4											Yes	HIV	1	The capture technique is a type of cure for the virus discussed in the summary;Captured latent cells have higher expression of genes that increase virus activation;Latent cells are a consequence of the lifecycle of the virus mentioned	1	0	0	0	0	2	A bit	1	Not at all	0	Not at all	0
31	Abstract-N	Agree	Undergraduate Student	2	Male	1	Yes	Average	2	Highest Preference	4	Slightly Prefer	3	A bit	1	Highest Preference	4	5											Yes	HIV	1	The capture technique is a type of cure for the virus discussed in the summary;Latent cells are a consequence of the lifecycle of the virus mentioned	1	0	0	1	0	3	Not at all	0	Very much	4	Mostly	3
32	Abstract-N	Agree	Undergraduate Student	2	Female	0	Yes	Slightly Prefer	3	Slightly Prefer	3	Slightly Prefer	3	A bit	1	Highest Preference	4	5											Yes	HIV	1	Captured latent cells have higher expression of genes that increase virus activation;Latent cells are a consequence of the lifecycle of the virus mentioned	1	1	0	0	0	3	Average	2	Average	2	A bit	1
33	Abstract-N	Agree	Adult in a non-science career	2			Yes	Average	2	Average	2	Highest Preference	4	Highest Preference	4	Slightly Prefer	3	5											Yes	HIV	1	Captured latent cells have higher expression of genes that increase virus activation;Latent cells are a consequence of the lifecycle of the virus mentioned	1	1	0	0	0	3	Average	2	A bit	1	Average	2
34	Abstract-N	Agree	Adult in a non-science career	2	Female	0	No	Average	2	Slightly Prefer	3	Highest Preference	4	Slightly Prefer	3	Highest Preference	4	5											Yes	HIV	1	The capture technique is a type of cure for the virus discussed in the summary;Latent cells are a consequence of the lifecycle of the virus mentioned	1	0	0	1	0	3	A bit	1	Average	2	Very much	4
35	Abstract-N	Agree	Adult in a non-science career	2	Female	0	Yes	A bit	1	Average	2	Not at all	0	Slightly Prefer	3	Highest Preference	4	3											Yes	HIV	1	The capture technique is a type of cure for the virus discussed in the summary	1	0	0	1	1	4	Not at all	0	A bit	1	Not at all	0
36	Abstract-N	Agree	Adult in a non-science career	2	female	0	Yes	Average	2	Highest Preference	4	A bit	1	Slightly Prefer	3	Average	2	5											Yes	HIV	1	This research created a capture technique to collect all T-cells from patients	0	1	0	1	1	4	Not at all	0	Not at all	0	Not at all	0
37	Abstract-N	Agree	Adult in a non-science career	2	female	0	Yes	Average	2	Average	2	Slightly Prefer	3	Not at all	0	Highest Preference	4	5											Yes	HIV	1	This research created a capture technique to collect all T-cells from patients	0	1	0	1	1	4	Not at all	0	Not at all	0	Average	2
38	Abstract-N	Agree	Adult in a non-science career	2	Female	0	Yes	Slightly Prefer	3	Average	2	Slightly Prefer	3	Highest Preference	4	Slightly Prefer	3	5											Yes	HIV	1	Captured latent cells have higher expression of genes that increase virus activation	1	1	0	0	1	4	Mostly	3	A bit	1	Average	2
39	Abstract-N	Agree	Adult in a non-science career	2	Female	0	Yes	Not at all	0	A bit	1	Slightly Prefer	3	Average	2	Average	2	5											Yes	HIV	1	Captured latent cells have higher expression of genes that increase virus activation	1	1	0	0	1	4	Average	2	Mostly	3	Average	2
40	Abstract-N	Agree	Undergraduate Student	2	Female	0	Yes	Slightly Prefer	3	Highest Preference	4	Slightly Prefer	3	Slightly Prefer	3	Average	2	5											Yes	HIV	1	Latent cells captured from patient blood are mostly from a single latent cell that divided;Captured latent cells have higher expression of genes that increase virus activation;Latent cells are a consequence of the lifecycle of the virus mentioned	1	1	1	0	0	4	Average	2	Mostly	3	Average	2
41	Abstract-N	Agree	Undergraduate Student	2	female	0	No	Average	2	Not at all	0	Slightly Prefer	3	A bit	1	Highest Preference	4	5											Yes	HIV	1	Latent cells are a consequence of the lifecycle of the virus mentioned	1	1	0	1	0	4	Not at all	0	Not at all	0	Not at all	0
42	Abstract-N	Agree	Adult in a non-science career	2	Female	0	Yes	Average	2	Slightly Prefer	3	Not at all	0	Slightly Prefer	3	Slightly Prefer	3	4											Yes	HIV	1	Latent cells captured from patient blood are mostly from a single latent cell that divided;Captured latent cells have higher expression of genes that increase virus activation	1	1	1	0	1	5	Not at all	0	Not at all	0	Not at all	0
43	Abstract-N	Agree	Adult in a non-science career	2	Male	1	1st year science at uni	A bit	1	Average	2	A bit	1	Not at all	0	Slightly Prefer	3	5											Yes	HIV	1	The capture technique is a type of cure for the virus discussed in the summary;Latent cells captured from patient blood are mostly from a single latent cell that divided	1	0	1	1	1	5	A bit	1	A bit	1	Not at all	0
101	Abstract-R	Agree	Adult in a science-related career	3	Male	1	Yes	Slightly Prefer	3	Slightly Prefer	3	Average	2	Average	2	Average	2	4											Yes	HIV	1	Latent cells captured from patient blood are mostly from a single latent cell that divided	1	1	1	1	1	6	A bit	1	A bit	1	A bit	1	Yes	HIV	1	Vertebrates have evolved less AG nucleotide pairs;ZAP interacts with the DNA of the virus mentioned in the summary;All possible DNA nucleotide pairs show up at the same rate as each other in vertebrates (eg. AT is present at the same frequency as GT or CG or GC)	0
102	Abstract-R	Agree	Adult in a science-related career	3	F	0	I went BA instead of BS	Average	2	Slightly Prefer	3	Not at all	0	Highest Preference	4	A bit	1	5											Yes	HIV	1	This research created a capture technique to collect all T-cells from patients	0	1	0	1	1	4	Not at all	0	A bit	1	Average	2	Yes	I don't know	0	Vertebrates have evolved less AG nucleotide pairs	0
103	Abstract-R	Agree	Adult in a science-related career	3	Female	0	Yes	Slightly Prefer	3	Slightly Prefer	3	Average	2	Not at all	0	Highest Preference	4	4											Yes	HIV	1	Captured latent cells have higher expression of genes that increase virus activation	1	1	0	0	1	4	Not at all	0	A bit	1	Average	2	Yes	I don't know	0	ZAP interacts with the DNA of the virus mentioned in the summary	1
104	Abstract-R	Agree	Adult in a science-related career	3	Female	0	Yes	Slightly Prefer	3	Slightly Prefer	3	Average	2	Highest Preference	4	Slightly Prefer	3	5											Yes	HIV	1	Latent cells are a consequence of the lifecycle of the virus mentioned	1	1	0	1	0	4	Mostly	3	Mostly	3	Average	2	Yes	HIV	1	ZAP interacts with the DNA of the virus mentioned in the summary;All possible DNA nucleotide pairs show up at the same rate as each other in vertebrates (eg. AT is present at the same frequency as GT or CG or GC)	1
105	Abstract-R	Agree	Adult in a science-related career	3	Female	0	Yes	Slightly Prefer	3	A bit	1	Not at all	0	Average	2	Highest Preference	4	5											Yes	HIV	1	Latent cells captured from patient blood are mostly from a single latent cell that divided;Captured latent cells have higher expression of genes that increase virus activation	1	1	1	0	1	5	Not at all	0	Not at all	0	Not at all	0	Yes	HIV	1	Vertebrates have evolved less AG nucleotide pairs;ZAP interacts with the DNA of the virus mentioned in the summary	0
106	Abstract-R	Agree	Adult in a science-related career	3	Male	1	Yes	Highest Preference	4	Highest Preference	4	A bit	1	Highest Preference	4	Highest Preference	4	5											Yes	HIV	1	This research created a capture technique to collect all T-cells from patients;Captured latent cells have higher expression of genes that increase virus activation	0	1	0	0	1	3	Not at all	0	A bit	1	Not at all	0	Yes	HIV	1	ZAP interacts with the DNA of the virus mentioned in the summary	1
107	Abstract-R	Agree	Adult in a science-related career	3	female	0	Yes	Slightly Prefer	3	Highest Preference	4	Slightly Prefer	3	Average	2	Average	2	4											Yes	HIV	1	This research created a capture technique to collect all T-cells from patients	0	1	0	1	1	4	Average	2	Average	2	Average	2	Yes	HIV	1	The virus mentioned has evolved to lack CG pairs to avoid cell anti-viral defenses;ZAP interacts with the DNA of the virus mentioned in the summary;All possible DNA nucleotide pairs show up at the same rate as each other in vertebrates (eg. AT is present at the same frequency as GT or CG or GC)	1
108	Abstract-R	Agree	Adult in a science-related career	3	female	0	Yes	Highest Preference	4	Highest Preference	4	Slightly Prefer	3	Highest Preference	4	Slightly Prefer	3	5											Yes	HIV	1	The capture technique is a type of cure for the virus discussed in the summary	1	0	0	1	1	4	Not at all	0	A bit	1	Not at all	0	Yes	HIV	1	ZAP interacts with the DNA of the virus mentioned in the summary	1
109	Abstract-R	Agree	Adult in a science-related career	3	Male	1	Yes	Highest Preference	4	Highest Preference	4	Average	2	Slightly Prefer	3	Highest Preference	4	4											Yes	HIV	1	This research created a capture technique to collect all T-cells from patients;The capture technique is a type of cure for the virus discussed in the summary;Captured latent cells have higher expression of genes that increase virus activation	0	0	0	0	1	2	Mostly	3	Average	2	Average	2	Yes	HIV	1	The virus mentioned has evolved to lack CG pairs to avoid cell anti-viral defenses;ZAP interacts with the DNA of the virus mentioned in the summary;All possible DNA nucleotide pairs show up at the same rate as each other in vertebrates (eg. AT is present at the same frequency as GT or CG or GC);ZAP is a protein that is made by the infected host cell	1
110	Abstract-R	Agree	Adult in a science-related career	3	female	0	Yes	Slightly Prefer	3	Highest Preference	4	A bit	1	A bit	1	Highest Preference	4	5											Yes	HIV	1	The capture technique is a type of cure for the virus discussed in the summary;Latent cells are a consequence of the lifecycle of the virus mentioned	1	0	0	1	0	3	Not at all	0	A bit	1	Not at all	0	Yes	HIV	1	The virus mentioned has evolved to lack CG pairs to avoid cell anti-viral defenses;ZAP interacts with the DNA of the virus mentioned in the summary	1
111	Abstract-R	Agree	Adult in a science-related career	3	Male	1	Yes	A bit	1	Average	2	Slightly Prefer	3	Average	2	Slightly Prefer	3	5											Yes	HIV	1	This research created a capture technique to collect all T-cells from patients;Captured latent cells have higher expression of genes that increase virus activation	0	1	0	0	1	3	Average	2	A bit	1	A bit	1	Yes	HIV	1	The virus mentioned has evolved to lack CG pairs to avoid cell anti-viral defenses;ZAP interacts with the DNA of the virus mentioned in the summary	1
112	Abstract-R	Agree	Adult in a science-related career	3	Female	0	Yes	A bit	1	Slightly Prefer	3	Highest Preference	4	Average	2	Slightly Prefer	3	5											Yes	HIV	1	This research created a capture technique to collect all T-cells from patients;Captured latent cells have higher expression of genes that increase virus activation	0	1	0	0	1	3	A bit	1	A bit	1	Not at all	0	Yes	HIV	1	The virus mentioned has evolved to lack CG pairs to avoid cell anti-viral defenses;ZAP interacts with the DNA of the virus mentioned in the summary	1
113	Abstract-R	Agree	Adult in a science-related career	3	Male	1	Yes	Slightly Prefer	3	Slightly Prefer	3	Not at all	0	Highest Preference	4	Average	2	3											Yes	HIV	1	This research created a capture technique to collect all T-cells from patients	0	1	0	1	1	4	Not at all	0	Not at all	0	Not at all	0	Yes	HIV	1	The virus mentioned has evolved to lack CG pairs to avoid cell anti-viral defenses;ZAP interacts with the DNA of the virus mentioned in the summary	1
114	Abstract-R	Agree	Adult in a science-related career	3	woman	0	No	Highest Preference	4	Slightly Prefer	3	Average	2	A bit	1	Average	2	4											Yes	HIV	1	This research created a capture technique to collect all T-cells from patients	0	1	0	1	1	4	Not at all	0	Very much	4	Average	2	Yes	HIV	1	ZAP interacts with the DNA of the virus mentioned in the summary;ZAP is a protein that is made by the infected host cell	1
115	Abstract-R	Agree	Adult in a science-related career	3	female	0	Yes	Average	2	Average	2	Average	2	Average	2	Average	2	5											Yes	HIV	1	Captured latent cells have higher expression of genes that increase virus activation	1	1	0	0	1	4	Average	2	A bit	1	Average	2	Yes	HIV	1	The virus mentioned has evolved to lack CG pairs to avoid cell anti-viral defenses;ZAP interacts with the DNA of the virus mentioned in the summary	1
116	Abstract-R	Agree	Adult in a science-related career	3	Male	1	Yes	A bit	1	Average	2	Average	2	A bit	1	Slightly Prefer	3	5											Yes	HIV	1	Latent cells are a consequence of the lifecycle of the virus mentioned	1	1	0	1	0	4	Average	2	Average	2	A bit	1	Yes	HIV	1	The virus mentioned has evolved to lack CG pairs to avoid cell anti-viral defenses;ZAP interacts with the DNA of the virus mentioned in the summary	1
117	Abstract-R	Agree	Adult in a science-related career	3	Female	0	Yes	Slightly Prefer	3	A bit	1	Highest Preference	4	Slightly Prefer	3	Slightly Prefer	3	5											Yes	HIV	1	Latent cells are a consequence of the lifecycle of the virus mentioned	1	1	0	1	0	4	Average	2	Average	2	Average	2	Yes	HIV	1	Vertebrates have evolved less AG nucleotide pairs;The virus mentioned has evolved to lack CG pairs to avoid cell anti-viral defenses	0
118	Abstract-R	Agree	Adult in a science-related career	3	male	1	Yes	A bit	1	A bit	1	Highest Preference	4	A bit	1	Average	2	5											Yes	HIV	1	Latent cells are a consequence of the lifecycle of the virus mentioned	1	1	0	1	0	4	Average	2	Mostly	3	Average	2	Yes	HIV	1	The virus mentioned has evolved to lack CG pairs to avoid cell anti-viral defenses;ZAP interacts with the DNA of the virus mentioned in the summary	1
119	Abstract-R	Agree	Adult in a science-related career	3	Female	0	Yes	A bit	1	Slightly Prefer	3	Slightly Prefer	3	Slightly Prefer	3	Slightly Prefer	3	5											Yes	HIV	1	Latent cells captured from patient blood are mostly from a single latent cell that divided;Captured latent cells have higher expression of genes that increase virus activation	1	1	1	0	1	5	A bit	1	A bit	1	Not at all	0	Yes	HIV	1	The virus mentioned has evolved to lack CG pairs to avoid cell anti-viral defenses;ZAP interacts with the DNA of the virus mentioned in the summary	1
120	Abstract-R	Agree	Adult in a science-related career	3	Female	0	Yes	Not at all	0	Slightly Prefer	3	Slightly Prefer	3	Slightly Prefer	3	Slightly Prefer	3	5											Yes	HIV	1	Latent cells captured from patient blood are mostly from a single latent cell that divided;Captured latent cells have higher expression of genes that increase virus activation	1	1	1	0	1	5	Average	2	Average	2	A bit	1	Yes	HIV	1	The virus mentioned has evolved to lack CG pairs to avoid cell anti-viral defenses;ZAP interacts with the DNA of the virus mentioned in the summary	1
121	Abstract-R	Agree	Adult in a science-related career	3			Yes	Not at all	0	Not at all	0	Highest Preference	4	Average	2	Average	2	5											Yes	HIV	1	Latent cells captured from patient blood are mostly from a single latent cell that divided;Latent cells are a consequence of the lifecycle of the virus mentioned	1	1	1	1	0	5	Average	2	Mostly	3	A bit	1	Yes	HIV	1	ZAP interacts with the DNA of the virus mentioned in the summary;ZAP is a protein that is made by the infected host cell	1
122	Abstract-R	Agree	Adult in a science-related career	3	female	0	No	Average	2	Slightly Prefer	3	Not at all	0	Highest Preference	4	Highest Preference	4	5											Yes	HIV	1	Captured latent cells have higher expression of genes that increase virus activation;Latent cells are a consequence of the lifecycle of the virus mentioned	1	1	0	0	0	3	Not at all	0	Not at all	0	Not at all	0	Yes	HIV	1	The virus mentioned has evolved to lack CG pairs to avoid cell anti-viral defenses	1
123	Abstract-R	Agree	Adult in a science-related career	3	Female	0	Yes	Slightly Prefer	3	Highest Preference	4	Slightly Prefer	3	A bit	1	Average	2	4											Yes	HIV	1	Captured latent cells have higher expression of genes that increase virus activation;Latent cells are a consequence of the lifecycle of the virus mentioned	1	1	0	0	0	3	Average	2	Mostly	3	Not at all	0	Yes	HIV	1	The virus mentioned has evolved to lack CG pairs to avoid cell anti-viral defenses;ZAP interacts with the DNA of the virus mentioned in the summary;ZAP is a protein that is made by the infected host cell	1
124	Abstract-R	Agree	Adult in a science-related career	3	female	0	Yes	Average	2	A bit	1	Not at all	0	Highest Preference	4	Slightly Prefer	3	4											Yes	HIV	1	Latent cells captured from patient blood are mostly from a single latent cell that divided;Captured latent cells have higher expression of genes that increase virus activation;Latent cells are a consequence of the lifecycle of the virus mentioned	1	1	1	0	0	4	A bit	1	Average	2	Not at all	0	Yes	HIV	1	The virus mentioned has evolved to lack CG pairs to avoid cell anti-viral defenses;ZAP interacts with the DNA of the virus mentioned in the summary;ZAP is a protein that is made by the infected host cell	1
125	Abstract-R	Agree	Adult in a science-related career	3	Female	0	Yes	Not at all	0	A bit	1	Not at all	0	A bit	1	Average	2	4											Yes	HIV	1	Latent cells are a consequence of the lifecycle of the virus mentioned	1	1	0	1	0	4	Not at all	0	A bit	1	Not at all	0	Yes	HIV	1	ZAP is a protein that is made by the infected host cell	1
126	Abstract-R	Agree	Adult in a science-related career	3	F	0	Yes	Highest Preference	4	Slightly Prefer	3	A bit	1	Highest Preference	4	Slightly Prefer	3	5											Yes	HIV	1	This research created a capture technique to collect all T-cells from patients;Latent cells captured from patient blood are mostly from a single latent cell that divided;Latent cells are a consequence of the lifecycle of the virus mentioned	0	1	1	1	0	4	A bit	1	A bit	1	A bit	1	Yes	HIV	1	The virus mentioned has evolved to lack CG pairs to avoid cell anti-viral defenses;ZAP interacts with the DNA of the virus mentioned in the summary;ZAP is a protein that is made by the infected host cell	1
127	Abstract-R	Agree	Adult in a science-related career	3	female	0	Yes	Highest Preference	4	Highest Preference	4	A bit	1	Slightly Prefer	3	Highest Preference	4	5											Yes	HIV	1	Latent cells are a consequence of the lifecycle of the virus mentioned	1	1	0	1	0	4	Not at all	0	A bit	1	Not at all	0	Yes	HIV	1	The virus mentioned has evolved to lack CG pairs to avoid cell anti-viral defenses	1
128	Abstract-R	Agree	Adult in a science-related career	3	Female	0	Yes	A bit	1	Highest Preference	4	Slightly Prefer	3	Not at all	0	Highest Preference	4	5											Yes	HIV	1	Latent cells are a consequence of the lifecycle of the virus mentioned	1	1	0	1	0	4	Not at all	0	Not at all	0	Not at all	0	Yes	HIV	1	The virus mentioned has evolved to lack CG pairs to avoid cell anti-viral defenses	1
129	Abstract-R	Agree	Adult in a science-related career	3	Female	0	Yes	Highest Preference	4	Slightly Prefer	3	A bit	1	Highest Preference	4	Slightly Prefer	3	5											Yes	HIV	1	Latent cells captured from patient blood are mostly from a single latent cell that divided;Captured latent cells have higher expression of genes that increase virus activation	1	1	1	0	1	5	Not at all	0	Not at all	0	Not at all	0	Yes	HIV	1	The virus mentioned has evolved to lack CG pairs to avoid cell anti-viral defenses;ZAP interacts with the DNA of the virus mentioned in the summary;ZAP is a protein that is made by the infected host cell	1
130	Abstract-R	Agree	Adult in a science-related career	3	Female	0	Yes	A bit	1	Slightly Prefer	3	Highest Preference	4	Not at all	0	Slightly Prefer	3	5											Yes	HIV	1	The capture technique is a type of cure for the virus discussed in the summary;Latent cells captured from patient blood are mostly from a single latent cell that divided;Captured latent cells have higher expression of genes that increase virus activation;Latent cells are a consequence of the lifecycle of the virus mentioned	1	0	1	0	0	3	Mostly	3	Average	2	Average	2	Yes	HIV	1	The virus mentioned has evolved to lack CG pairs to avoid cell anti-viral defenses;ZAP is a protein that is made by the infected host cell	1
131	Abstract-R	Agree	Adult in a science-related career	3	female	0	Yes	Average	2	Slightly Prefer	3	Not at all	0	Slightly Prefer	3	Slightly Prefer	3	5											Yes	HIV	1	Latent cells captured from patient blood are mostly from a single latent cell that divided;Captured latent cells have higher expression of genes that increase virus activation;Latent cells are a consequence of the lifecycle of the virus mentioned	1	1	1	0	0	4	Average	2	A bit	1	Not at all	0	Yes	HIV	1	The virus mentioned has evolved to lack CG pairs to avoid cell anti-viral defenses;ZAP is a protein that is made by the infected host cell	1
132	Abstract-R	Agree	Adult in a science-related career	3	Female	0	Yes	Slightly Prefer	3	Slightly Prefer	3	Average	2	Not at all	0	Highest Preference	4	5											Yes	HIV	1	Latent cells are a consequence of the lifecycle of the virus mentioned	1	1	0	1	0	4	Not at all	0	A bit	1	Not at all	0	Yes	HIV	1	The virus mentioned has evolved to lack CG pairs to avoid cell anti-viral defenses;ZAP is a protein that is made by the infected host cell	1
133	Abstract-R	Agree	Adult in a science-related career	3	Trans/Male	1	Yes	Slightly Prefer	3	Highest Preference	4	Highest Preference	4	Not at all	0	Slightly Prefer	3	5											Yes	HIV	1	Latent cells are a consequence of the lifecycle of the virus mentioned	1	1	0	1	0	4	Mostly	3	Average	2	Mostly	3	Yes	HIV	1	The virus mentioned has evolved to lack CG pairs to avoid cell anti-viral defenses;ZAP is a protein that is made by the infected host cell	1
134	Abstract-R	Agree	Adult in a science-related career	3	female	0	Yes	A bit	1	Slightly Prefer	3	A bit	1	Not at all	0	Highest Preference	4	4											Yes	HIV	1	Latent cells captured from patient blood are mostly from a single latent cell that divided;Latent cells are a consequence of the lifecycle of the virus mentioned	1	1	1	1	0	5	A bit	1	A bit	1	Not at all	0	Yes	HIV	1	The virus mentioned has evolved to lack CG pairs to avoid cell anti-viral defenses;ZAP is a protein that is made by the infected host cell	1
135	Abstract-R	Agree	Adult in a science-related career	3	Female	0	Yes	Slightly Prefer	3	Slightly Prefer	3	Highest Preference	4	Slightly Prefer	3	Average	2	5											Yes	HIV	1	Latent cells captured from patient blood are mostly from a single latent cell that divided;Captured latent cells have higher expression of genes that increase virus activation	1	1	1	0	1	5	Mostly	3	Mostly	3	Average	2	Yes	HIV	1	The virus mentioned has evolved to lack CG pairs to avoid cell anti-viral defenses;ZAP is a protein that is made by the infected host cell	1
136	Abstract-R	Agree	Adult in a science-related career	3	Female	0	Yes	Average	2	Highest Preference	4	A bit	1	Average	2	Slightly Prefer	3	4											Yes	HIV	1	This research created a capture technique to collect all T-cells from patients;Captured latent cells have higher expression of genes that increase virus activation	0	1	0	0	1	3	Not at all	0	A bit	1	Not at all	0
137	Abstract-R	Agree	Adult in a science-related career	3	female	0	Yes	Slightly Prefer	3	Highest Preference	4	A bit	1	Average	2	Highest Preference	4	5											Yes	HIV	1	The capture technique is a type of cure for the virus discussed in the summary;Captured latent cells have higher expression of genes that increase virus activation	1	0	0	0	1	3	Not at all	0	A bit	1	Not at all	0
138	Abstract-R	Agree	Adult in a science-related career	3	Female	0	Yes	Highest Preference	4	Average	2	Average	2	Highest Preference	4	Highest Preference	4	5											Yes	HIV	1	Captured latent cells have higher expression of genes that increase virus activation;Latent cells are a consequence of the lifecycle of the virus mentioned	1	1	0	0	0	3	Not at all	0	Not at all	0	A bit	1
139	Abstract-R	Agree	Adult in a science-related career	3	male	1	Yes	Average	2	Highest Preference	4	Slightly Prefer	3	Highest Preference	4	Highest Preference	4	5											Yes	HIV	1	This research created a capture technique to collect all T-cells from patients;Latent cells are a consequence of the lifecycle of the virus mentioned	0	1	0	1	0	3	Not at all	0	Not at all	0	Not at all	0
140	Abstract-R	Agree	Adult in a science-related career	3	Male	1	Yes	Average	2	Highest Preference	4	Slightly Prefer	3	Not at all	0	Average	2	5											Yes	HIV	1	Captured latent cells have higher expression of genes that increase virus activation;Latent cells are a consequence of the lifecycle of the virus mentioned	1	1	0	0	0	3	Not at all	0	A bit	1	Not at all	0
141	Abstract-R	Agree	Adult in a science-related career	3	Male	1	Yes	Highest Preference	4	Slightly Prefer	3	Highest Preference	4	Slightly Prefer	3	Slightly Prefer	3	5											Yes	HIV	1	Captured latent cells have higher expression of genes that increase virus activation;Latent cells are a consequence of the lifecycle of the virus mentioned	1	1	0	0	0	3	Mostly	3	Average	2	A bit	1
142	Abstract-R	Agree	Adult in a science-related career	3	female	0	Yes	Slightly Prefer	3	Average	2	Average	2	Slightly Prefer	3	Highest Preference	4	5											Yes	HIV	1	This research created a capture technique to collect all T-cells from patients	0	1	0	1	1	4	Mostly	3	Very much	4	Not at all	0
143	Abstract-R	Agree	Adult in a science-related career	3			Yes	A bit	1	Average	2	Average	2	Average	2	Slightly Prefer	3	5											Yes	HIV	1	Captured latent cells have higher expression of genes that increase virus activation	1	1	0	0	1	4	A bit	1	A bit	1	Not at all	0
144	Abstract-R	Agree	Adult in a science-related career	3	Male	1	Yes	A bit	1	Not at all	0	Slightly Prefer	3	Average	2	Highest Preference	4	5											Yes	HIV	1	Latent cells are a consequence of the lifecycle of the virus mentioned	1	1	0	1	0	4	Not at all	0	Mostly	3	Not at all	0
145	Abstract-R	Agree	Adult in a science-related career	3	Male	1	Yes	Average	2	A bit	1	Slightly Prefer	3	Average	2	A bit	1	5											Yes	HIV	1	Latent cells are a consequence of the lifecycle of the virus mentioned	1	1	0	1	0	4	Average	2	A bit	1	Average	2
146	Abstract-R	Agree	Adult in a science-related career	3			Yes	Not at all	0	Average	2	Slightly Prefer	3	A bit	1	Highest Preference	4	5											Yes	HIV	1	Latent cells are a consequence of the lifecycle of the virus mentioned	1	1	0	1	0	4	Mostly	3	Mostly	3	Average	2
147	Abstract-R	Agree	Adult in a science-related career	3	male	1	Yes	A bit	1	Not at all	0	Highest Preference	4	A bit	1	A bit	1	5											Yes	HIV	1	This research created a capture technique to collect all T-cells from patients	0	1	0	1	1	4	Average	2	Average	2	Average	2
148	Abstract-R	Agree	Adult in a science-related career	3	Cis-Male	1	Yes	Average	2	Not at all	0	Highest Preference	4	A bit	1	Slightly Prefer	3	5											Yes	HIV	1	Latent cells are a consequence of the lifecycle of the virus mentioned	1	1	0	1	0	4	Very much	4	Very much	4	Very much	4
149	Abstract-R	Agree	Adult in a science-related career	3	female	0	Yes	Average	2	A bit	1	Slightly Prefer	3	Average	2	Slightly Prefer	3	5											Yes	HIV	1	Latent cells captured from patient blood are mostly from a single latent cell that divided;Latent cells are a consequence of the lifecycle of the virus mentioned	1	1	1	1	0	5	Average	2	Average	2	Average	2
202	Abstract-S	Agree	Research Scientist (Graduate Student, Primary Investigator, Post-doc, Research Assistant, Technician, etc)	1	Male	1	Yes	Highest Preference	4	Average	2	Slightly Prefer	3	Slightly Prefer	3	Highest Preference	4	5	Slightly Prefer	Highest Preference	Slightly Prefer	Slightly Prefer	Highest Preference	Average	Slightly Prefer	Highest Preference	Slightly Prefer	3	Yes	HIV	1	This research created a capture technique to collect all T-cells from patients;The capture technique is a type of cure for the virus discussed in the summary;Captured latent cells have higher expression of genes that increase virus activation	0	0	0	0	1	2	Mostly	3	Mostly	3	Mostly	3	Yes	HIV	1	The virus mentioned has evolved to lack CG pairs to avoid cell anti-viral defenses;ZAP interacts with the DNA of the virus mentioned in the summary;All possible DNA nucleotide pairs show up at the same rate as each other in vertebrates (eg. AT is present at the same frequency as GT or CG or GC)	1
203	Abstract-S	Agree	Research Scientist (Graduate Student, Primary Investigator, Post-doc, Research Assistant, Technician, etc)	1	female	0	Yes	A bit	1	Slightly Prefer	3	Slightly Prefer	3	Highest Preference	4	Highest Preference	4	5	A bit	Average	Slightly Prefer	Highest Preference	Average	Slightly Prefer	Average	Highest Preference	Highest Preference	3	Yes	HIV	1	This research created a capture technique to collect all T-cells from patients;Captured latent cells have higher expression of genes that increase virus activation	0	1	0	0	1	3	Not at all	0	Average	2	Not at all	0	Yes	HIV	1	Vertebrates have evolved less AG nucleotide pairs;The virus mentioned has evolved to lack CG pairs to avoid cell anti-viral defenses;ZAP interacts with the DNA of the virus mentioned in the summary	0
204	Abstract-S	Agree	Research Scientist (Graduate Student, Primary Investigator, Post-doc, Research Assistant, Technician, etc)	1	Female	0	Yes	A bit	1	Not at all	0	Highest Preference	4	Average	2	Average	2	5	Highest Preference	Highest Preference	Slightly Prefer	Not at all	Average	Slightly Prefer	Not at all	Highest Preference	Highest Preference	4	Yes	HIV	1	Latent cells captured from patient blood are mostly from a single latent cell that divided	1	1	1	1	1	6	A bit	1	Average	2	Average	2	Yes	HIV	1	ZAP interacts with the DNA of the virus mentioned in the summary	1
205	Abstract-S	Agree	Research Scientist (Graduate Student, Primary Investigator, Post-doc, Research Assistant, Technician, etc)	1	Female	0	Yes	A bit	1	Slightly Prefer	3	Highest Preference	4	Average	2	A bit	1	5	Highest Preference	Highest Preference	Slightly Prefer	Average	Highest Preference	Slightly Prefer	Slightly Prefer	Highest Preference	Highest Preference	5	Yes	HIV	1	Latent cells captured from patient blood are mostly from a single latent cell that divided	1	1	1	1	1	6	Mostly	3	Very much	4	Mostly	3	Yes	HIV	1	ZAP interacts with the DNA of the virus mentioned in the summary	1
206	Abstract-S	Agree	Research Scientist (Graduate Student, Primary Investigator, Post-doc, Research Assistant, Technician, etc)	1			Yes	Average	2	Slightly Prefer	3	A bit	1	A bit	1	Average	2	5	Slightly Prefer	A bit	Slightly Prefer	Slightly Prefer	Slightly Prefer	Average	Average	Average	Highest Preference	3	Yes	HIV	1	Captured latent cells have higher expression of genes that increase virus activation;Latent cells are a consequence of the lifecycle of the virus mentioned	1	1	0	0	0	3	A bit	1	A bit	1	Not at all	0	Yes	HIV	1	ZAP interacts with the DNA of the virus mentioned in the summary;ZAP is a protein that is made by the infected host cell	1
207	Abstract-S	Agree	Research Scientist (Graduate Student, Primary Investigator, Post-doc, Research Assistant, Technician, etc)	1	female	0	Yes	Not at all	0	Highest Preference	4	Slightly Prefer	3	Average	2	Slightly Prefer	3	5	Slightly Prefer	A bit	Highest Preference	Slightly Prefer	Not at all	Slightly Prefer	Slightly Prefer	Slightly Prefer	Highest Preference	3	Yes	HIV	1	Captured latent cells have higher expression of genes that increase virus activation;Latent cells are a consequence of the lifecycle of the virus mentioned	1	1	0	0	0	3	Average	2	Average	2	Average	2	Yes	HIV	1	The virus mentioned has evolved to lack CG pairs to avoid cell anti-viral defenses;ZAP interacts with the DNA of the virus mentioned in the summary	1
208	Abstract-S	Agree	Research Scientist (Graduate Student, Primary Investigator, Post-doc, Research Assistant, Technician, etc)	1	Male	1	Yes	Average	2	Average	2	Highest Preference	4	Not at all	0	Slightly Prefer	3	5	Average	Slightly Prefer	Slightly Prefer	A bit	Slightly Prefer	Average	Average	Highest Preference	Highest Preference	5	Yes	HIV	1	This research created a capture technique to collect all T-cells from patients;Captured latent cells have higher expression of genes that increase virus activation	0	1	0	0	1	3	Average	2	Average	2	Average	2	Yes	HIV	1	The virus mentioned has evolved to lack CG pairs to avoid cell anti-viral defenses;ZAP interacts with the DNA of the virus mentioned in the summary	1
209	Abstract-S	Agree	Research Scientist (Graduate Student, Primary Investigator, Post-doc, Research Assistant, Technician, etc)	1	f	0	Yes	Average	2	Slightly Prefer	3	Highest Preference	4	Average	2	Highest Preference	4	5	Slightly Prefer	Highest Preference	Average	Highest Preference	Highest Preference	Average	Highest Preference	Highest Preference	Highest Preference	3	Yes	HIV	1	Captured latent cells have higher expression of genes that increase virus activation;Latent cells are a consequence of the lifecycle of the virus mentioned	1	1	0	0	0	3	A bit	1	Average	2	Not at all	0	Yes	HIV	1	The virus mentioned has evolved to lack CG pairs to avoid cell anti-viral defenses;ZAP interacts with the DNA of the virus mentioned in the summary	1
210	Abstract-S	Agree	Research Scientist (Graduate Student, Primary Investigator, Post-doc, Research Assistant, Technician, etc)	1	Male	1	Yes	Slightly Prefer	3	Average	2	Highest Preference	4	Average	2	Highest Preference	4	5	Average	Highest Preference	Highest Preference	Average	Highest Preference	Slightly Prefer	Average	Highest Preference	Highest Preference	4	Yes	HIV	1	This research created a capture technique to collect all T-cells from patients;The capture technique is a type of cure for the virus discussed in the summary;Latent cells captured from patient blood are mostly from a single latent cell that divided;Latent cells are a consequence of the lifecycle of the virus mentioned	0	0	1	1	0	3	Mostly	3	Mostly	3	Average	2	Yes	HIV	1	ZAP interacts with the DNA of the virus mentioned in the summary;ZAP is a protein that is made by the infected host cell	1
211	Abstract-S	Agree	Research Scientist (Graduate Student, Primary Investigator, Post-doc, Research Assistant, Technician, etc)	1	female	0	Yes	Slightly Prefer	3	Average	2	Average	2	A bit	1	Highest Preference	4	5	Slightly Prefer	Slightly Prefer	Average	Average	Slightly Prefer	Average	A bit	Highest Preference	Slightly Prefer	3	Yes	HIV	1	Latent cells are a consequence of the lifecycle of the virus mentioned	1	1	0	1	0	4	A bit	1	Average	2	Average	2	Yes	HIV	1	The virus mentioned has evolved to lack CG pairs to avoid cell anti-viral defenses;ZAP interacts with the DNA of the virus mentioned in the summary	1
212	Abstract-S	Agree	Research Scientist (Graduate Student, Primary Investigator, Post-doc, Research Assistant, Technician, etc)	1	Female	0	Yes	Average	2	Average	2	Average	2	Slightly Prefer	3	Slightly Prefer	3	4	Average	Average	A bit	A bit	Average	A bit	Average	Highest Preference	Slightly Prefer	4	Yes	HIV	1	Latent cells are a consequence of the lifecycle of the virus mentioned	1	1	0	1	0	4	Average	2	A bit	1	Average	2	Yes	HIV	1	The virus mentioned has evolved to lack CG pairs to avoid cell anti-viral defenses;ZAP interacts with the DNA of the virus mentioned in the summary	1
213	Abstract-S	Agree	Research Scientist (Graduate Student, Primary Investigator, Post-doc, Research Assistant, Technician, etc)	1	Male	1	Yes	A bit	1	Average	2	Slightly Prefer	3	Not at all	0	Highest Preference	4	5	Slightly Prefer	Slightly Prefer	Not at all	Highest Preference	Slightly Prefer	Not at all	Slightly Prefer	Highest Preference	Slightly Prefer	3	Yes	HIV	1	Captured latent cells have higher expression of genes that increase virus activation	1	1	0	0	1	4	A bit	1	A bit	1	A bit	1	Yes	HIV	1	The virus mentioned has evolved to lack CG pairs to avoid cell anti-viral defenses;ZAP interacts with the DNA of the virus mentioned in the summary	1
214	Abstract-S	Agree	Research Scientist (Graduate Student, Primary Investigator, Post-doc, Research Assistant, Technician, etc)	1	Female	0	Yes	A bit	1	Highest Preference	4	Highest Preference	4	Slightly Prefer	3	Slightly Prefer	3	5	Highest Preference	Highest Preference	Highest Preference	Average	Highest Preference	Highest Preference	Average	Highest Preference	Highest Preference	4	Yes	HIV	1	Latent cells captured from patient blood are mostly from a single latent cell that divided;Captured latent cells have higher expression of genes that increase virus activation;Latent cells are a consequence of the lifecycle of the virus mentioned	1	1	1	0	0	4	Mostly	3	Very much	4	Average	2	Yes	HIV	1	ZAP interacts with the DNA of the virus mentioned in the summary;ZAP is a protein that is made by the infected host cell	1
215	Abstract-S	Agree	Research Scientist (Graduate Student, Primary Investigator, Post-doc, Research Assistant, Technician, etc)	1	Teal and orange.		Yes	Average	2	Average	2	Average	2	A bit	1	Slightly Prefer	3	5	Not at all	A bit	Slightly Prefer	A bit	Highest Preference	Average	Not at all	Slightly Prefer	Slightly Prefer	4	Yes	HIV	1	Latent cells captured from patient blood are mostly from a single latent cell that divided;Latent cells are a consequence of the lifecycle of the virus mentioned	1	1	1	1	0	5	Not at all	0	A bit	1	A bit	1	Yes	HIV	1	The virus mentioned has evolved to lack CG pairs to avoid cell anti-viral defenses;ZAP interacts with the DNA of the virus mentioned in the summary	1
216	Abstract-S	Agree	Research Scientist (Graduate Student, Primary Investigator, Post-doc, Research Assistant, Technician, etc)	1	Male	1	Yes	Slightly Prefer	3	Average	2	Highest Preference	4	Average	2	Slightly Prefer	3	5	Slightly Prefer	Average	Slightly Prefer	A bit	Average	Slightly Prefer	A bit	Highest Preference	Highest Preference	5	Yes	HIV	1	Latent cells captured from patient blood are mostly from a single latent cell that divided;Captured latent cells have higher expression of genes that increase virus activation	1	1	1	0	1	5	A bit	1	A bit	1	A bit	1	Yes	HIV	1	ZAP interacts with the DNA of the virus mentioned in the summary;ZAP is a protein that is made by the infected host cell	1
217	Abstract-S	Agree	Research Scientist (Graduate Student, Primary Investigator, Post-doc, Research Assistant, Technician, etc)	1	Female	0	Yes	Average	2	Average	2	Highest Preference	4	Slightly Prefer	3	Slightly Prefer	3	4	Slightly Prefer	Slightly Prefer	Highest Preference	Slightly Prefer	Highest Preference	Slightly Prefer	Average	Highest Preference	Slightly Prefer	4	Yes	HIV	1	Latent cells captured from patient blood are mostly from a single latent cell that divided;Captured latent cells have higher expression of genes that increase virus activation	1	1	1	0	1	5	Average	2	Average	2	Mostly	3	Yes	HIV	1	The virus mentioned has evolved to lack CG pairs to avoid cell anti-viral defenses;ZAP interacts with the DNA of the virus mentioned in the summary	1
218	Abstract-S	Agree	Research Scientist (Graduate Student, Primary Investigator, Post-doc, Research Assistant, Technician, etc)	1	Female	0	Yes	Slightly Prefer	3	Not at all	0	Highest Preference	4	A bit	1	Slightly Prefer	3	5	Highest Preference	Average	Not at all	Slightly Prefer	Slightly Prefer	Not at all	Slightly Prefer	Highest Preference	Highest Preference	4	Yes	HIV	1	The capture technique is a type of cure for the virus discussed in the summary;Captured latent cells have higher expression of genes that increase virus activation;Latent cells are a consequence of the lifecycle of the virus mentioned	1	0	0	0	0	2	Average	2	Mostly	3	Average	2	Yes	HIV	1	The virus mentioned has evolved to lack CG pairs to avoid cell anti-viral defenses;ZAP interacts with the DNA of the virus mentioned in the summary;ZAP is a protein that is made by the infected host cell	1
219	Abstract-S	Agree	Research Scientist (Graduate Student, Primary Investigator, Post-doc, Research Assistant, Technician, etc)	1	Female	0	Yes	Highest Preference	4	Slightly Prefer	3	Average	2	Not at all	0	A bit	1	4	Slightly Prefer	Average	Slightly Prefer	Not at all	Average	Average	Not at all	Highest Preference	Average	2	Yes	HIV	1	Captured latent cells have higher expression of genes that increase virus activation;Latent cells are a consequence of the lifecycle of the virus mentioned	1	1	0	0	0	3	Not at all	0	Not at all	0	Not at all	0	Yes	HIV	1	The virus mentioned has evolved to lack CG pairs to avoid cell anti-viral defenses;ZAP interacts with the DNA of the virus mentioned in the summary;ZAP is a protein that is made by the infected host cell	1
220	Abstract-S	Agree	Research Scientist (Graduate Student, Primary Investigator, Post-doc, Research Assistant, Technician, etc)	1	Female	0	Yes	Average	2	Average	2	Slightly Prefer	3	Slightly Prefer	3	Highest Preference	4	5	A bit	A bit	Highest Preference	Slightly Prefer	Highest Preference	A bit	Average	Slightly Prefer	Slightly Prefer	4	Yes	HIV	1	Captured latent cells have higher expression of genes that increase virus activation;Latent cells are a consequence of the lifecycle of the virus mentioned	1	1	0	0	0	3	A bit	1	A bit	1	Not at all	0	Yes	HIV	1	The virus mentioned has evolved to lack CG pairs to avoid cell anti-viral defenses	1
221	Abstract-S	Agree	Research Scientist (Graduate Student, Primary Investigator, Post-doc, Research Assistant, Technician, etc)	1	Female	0	Yes	Slightly Prefer	3	Highest Preference	4	Slightly Prefer	3	Slightly Prefer	3	Highest Preference	4	5	Slightly Prefer	A bit	Slightly Prefer	Average	Average	Slightly Prefer	Average	Slightly Prefer	Highest Preference	4	Yes	HIV	1	This research created a capture technique to collect all T-cells from patients;Captured latent cells have higher expression of genes that increase virus activation	0	1	0	0	1	3	Not at all	0	A bit	1	A bit	1	Yes	HIV	1	The virus mentioned has evolved to lack CG pairs to avoid cell anti-viral defenses	1
222	Abstract-S	Agree	Research Scientist (Graduate Student, Primary Investigator, Post-doc, Research Assistant, Technician, etc)	1	Female	0	Yes	Slightly Prefer	3	Slightly Prefer	3	Highest Preference	4	A bit	1	Slightly Prefer	3	5	Slightly Prefer	Slightly Prefer	Highest Preference	A bit	Average	Slightly Prefer	A bit	Highest Preference	Slightly Prefer	4	Yes	HIV	1	Captured latent cells have higher expression of genes that increase virus activation;Latent cells are a consequence of the lifecycle of the virus mentioned	1	1	0	0	0	3	Mostly	3	Very much	4	Average	2	Yes	HIV	1	The virus mentioned has evolved to lack CG pairs to avoid cell anti-viral defenses;ZAP interacts with the DNA of the virus mentioned in the summary;ZAP is a protein that is made by the infected host cell	1
223	Abstract-S	Agree	Research Scientist (Graduate Student, Primary Investigator, Post-doc, Research Assistant, Technician, etc)	1	female	0	Yes	A bit	1	Highest Preference	4	Highest Preference	4	Average	2	Slightly Prefer	3	5	Highest Preference	A bit	Highest Preference	Slightly Prefer	Highest Preference	Slightly Prefer	Average	Slightly Prefer	Highest Preference	4	Yes	HIV	1	Captured latent cells have higher expression of genes that increase virus activation;Latent cells are a consequence of the lifecycle of the virus mentioned	1	1	0	0	0	3	Not at all	0	A bit	1	Not at all	0	Yes	HIV	1	The virus mentioned has evolved to lack CG pairs to avoid cell anti-viral defenses;ZAP interacts with the DNA of the virus mentioned in the summary;ZAP is a protein that is made by the infected host cell	1
224	Abstract-S	Agree	Research Scientist (Graduate Student, Primary Investigator, Post-doc, Research Assistant, Technician, etc)	1	Female	0	Yes	Not at all	0	A bit	1	Highest Preference	4	Average	2	Slightly Prefer	3	5	Slightly Prefer	A bit	A bit	Average	Highest Preference	Average	A bit	Slightly Prefer	Highest Preference	4	Yes	HIV	1	Captured latent cells have higher expression of genes that increase virus activation;Latent cells are a consequence of the lifecycle of the virus mentioned	1	1	0	0	0	3	Average	2	Average	2	Average	2	Yes	HIV	1	The virus mentioned has evolved to lack CG pairs to avoid cell anti-viral defenses;ZAP interacts with the DNA of the virus mentioned in the summary;ZAP is a protein that is made by the infected host cell	1
225	Abstract-S	Agree	Research Scientist (Graduate Student, Primary Investigator, Post-doc, Research Assistant, Technician, etc)	1	female	0	Yes	A bit	1	A bit	1	Average	2	Slightly Prefer	3	Slightly Prefer	3	4	Slightly Prefer	A bit	Average	Slightly Prefer	Slightly Prefer	Slightly Prefer	Average	Highest Preference	Slightly Prefer	3	Yes	HIV	1	Latent cells are a consequence of the lifecycle of the virus mentioned	1	1	0	1	0	4	A bit	1	A bit	1	Not at all	0	Yes	HIV	1	The virus mentioned has evolved to lack CG pairs to avoid cell anti-viral defenses;ZAP interacts with the DNA of the virus mentioned in the summary;ZAP is a protein that is made by the infected host cell	1
226	Abstract-S	Agree	Research Scientist (Graduate Student, Primary Investigator, Post-doc, Research Assistant, Technician, etc)	1	female	0	Yes	Highest Preference	4	Slightly Prefer	3	Slightly Prefer	3	Slightly Prefer	3	Average	2	4	Slightly Prefer	Highest Preference	Highest Preference	Average	Slightly Prefer	Highest Preference	Average	Highest Preference	Slightly Prefer	3	Yes	HIV	1	Captured latent cells have higher expression of genes that increase virus activation	1	1	0	0	1	4	Not at all	0	Not at all	0	Not at all	0	Yes	HIV	1	The virus mentioned has evolved to lack CG pairs to avoid cell anti-viral defenses;ZAP interacts with the DNA of the virus mentioned in the summary;ZAP is a protein that is made by the infected host cell	1
227	Abstract-S	Agree	Research Scientist (Graduate Student, Primary Investigator, Post-doc, Research Assistant, Technician, etc)	1	Female	0	Yes	Average	2	Slightly Prefer	3	Slightly Prefer	3	Slightly Prefer	3	Highest Preference	4	5	Slightly Prefer	Average	Highest Preference	Slightly Prefer	Slightly Prefer	A bit	Average	Highest Preference	Highest Preference	4	Yes	HIV	1	Captured latent cells have higher expression of genes that increase virus activation	1	1	0	0	1	4	A bit	1	Average	2	Not at all	0	Yes	HIV	1	The virus mentioned has evolved to lack CG pairs to avoid cell anti-viral defenses	1
228	Abstract-S	Agree	Research Scientist (Graduate Student, Primary Investigator, Post-doc, Research Assistant, Technician, etc)	1	Male	1	Yes	Average	2	Slightly Prefer	3	Slightly Prefer	3	Average	2	Slightly Prefer	3	5	Slightly Prefer	Average	Average	Slightly Prefer	Average	Slightly Prefer	A bit	Highest Preference	Slightly Prefer	3	Yes	HIV	1	Latent cells are a consequence of the lifecycle of the virus mentioned	1	1	0	1	0	4	Not at all	0	A bit	1	Not at all	0	Yes	HIV	1	The virus mentioned has evolved to lack CG pairs to avoid cell anti-viral defenses	1
229	Abstract-S	Agree	Research Scientist (Graduate Student, Primary Investigator, Post-doc, Research Assistant, Technician, etc)	1	Male	1	Yes	Highest Preference	4	Highest Preference	4	Slightly Prefer	3	A bit	1	Slightly Prefer	3	5	Slightly Prefer	Highest Preference	Average	Slightly Prefer	Highest Preference	Average	Slightly Prefer	Highest Preference	Slightly Prefer	4	Yes	HIV	1	Latent cells are a consequence of the lifecycle of the virus mentioned	1	1	0	1	0	4	Mostly	3	Mostly	3	Mostly	3	Yes	HIV	1	The virus mentioned has evolved to lack CG pairs to avoid cell anti-viral defenses;ZAP interacts with the DNA of the virus mentioned in the summary;ZAP is a protein that is made by the infected host cell	1
230	Abstract-S	Agree	Research Scientist (Graduate Student, Primary Investigator, Post-doc, Research Assistant, Technician, etc)	1	Male	1	Yes	Slightly Prefer	3	Slightly Prefer	3	Slightly Prefer	3	Not at all	0	Slightly Prefer	3	4	Average	A bit	Slightly Prefer	Average	Slightly Prefer	Slightly Prefer	A bit	A bit	Slightly Prefer	2	Yes	HIV	1	Latent cells are a consequence of the lifecycle of the virus mentioned	1	1	0	1	0	4	Not at all	0	A bit	1	Not at all	0	Yes	HIV	1	The virus mentioned has evolved to lack CG pairs to avoid cell anti-viral defenses	1
231	Abstract-S	Agree	Research Scientist (Graduate Student, Primary Investigator, Post-doc, Research Assistant, Technician, etc)	1	male	1	Yes	Highest Preference	4	Slightly Prefer	3	Highest Preference	4	A bit	1	Slightly Prefer	3	5	Highest Preference	Not at all	Slightly Prefer	Not at all	Not at all	Highest Preference	Not at all	A bit	Highest Preference	4	Yes	HIV	1	Latent cells captured from patient blood are mostly from a single latent cell that divided;Captured latent cells have higher expression of genes that increase virus activation;Latent cells are a consequence of the lifecycle of the virus mentioned	1	1	1	0	0	4	A bit	1	Average	2	A bit	1	Yes	HIV	1	The virus mentioned has evolved to lack CG pairs to avoid cell anti-viral defenses;ZAP interacts with the DNA of the virus mentioned in the summary;ZAP is a protein that is made by the infected host cell	1
232	Abstract-S	Agree	Research Scientist (Graduate Student, Primary Investigator, Post-doc, Research Assistant, Technician, etc)	1	female	0	Yes	Slightly Prefer	3	Not at all	0	Highest Preference	4	A bit	1	Slightly Prefer	3	5	Slightly Prefer	Not at all	A bit	Highest Preference	Highest Preference	A bit	Average	Highest Preference	Highest Preference	4	Yes	HIV	1	Latent cells are a consequence of the lifecycle of the virus mentioned	1	1	0	1	0	4	Average	2	Mostly	3	A bit	1	Yes	HIV	1	The virus mentioned has evolved to lack CG pairs to avoid cell anti-viral defenses	1
233	Abstract-S	Agree	Research Scientist (Graduate Student, Primary Investigator, Post-doc, Research Assistant, Technician, etc)	1	male	1	Yes	Slightly Prefer	3	A bit	1	Highest Preference	4	Slightly Prefer	3	Slightly Prefer	3	5	Highest Preference	Highest Preference	Average	Slightly Prefer	Highest Preference	A bit	Slightly Prefer	Highest Preference	Highest Preference	4	Yes	HIV	1	This research created a capture technique to collect all T-cells from patients;Latent cells captured from patient blood are mostly from a single latent cell that divided;Latent cells are a consequence of the lifecycle of the virus mentioned	0	1	1	1	0	4	Not at all	0	A bit	1	Not at all	0	Yes	HIV	1	The virus mentioned has evolved to lack CG pairs to avoid cell anti-viral defenses	1
234	Abstract-S	Agree	Research Scientist (Graduate Student, Primary Investigator, Post-doc, Research Assistant, Technician, etc)	1	Female	0	Yes	Average	2	Slightly Prefer	3	Highest Preference	4	A bit	1	Slightly Prefer	3	5	Highest Preference	Slightly Prefer	Highest Preference	A bit	Highest Preference	Highest Preference	Not at all	Highest Preference	Highest Preference	5	Yes	HIV	1	Latent cells captured from patient blood are mostly from a single latent cell that divided;Captured latent cells have higher expression of genes that increase virus activation;Latent cells are a consequence of the lifecycle of the virus mentioned	1	1	1	0	0	4	Average	2	Average	2	A bit	1	Yes	HIV	1	The virus mentioned has evolved to lack CG pairs to avoid cell anti-viral defenses	1
235	Abstract-S	Agree	Research Scientist (Graduate Student, Primary Investigator, Post-doc, Research Assistant, Technician, etc)	1	Male	1	Yes	Not at all	0	Not at all	0	Highest Preference	4	Not at all	0	Highest Preference	4	5	Highest Preference	A bit	Highest Preference	Highest Preference	Not at all	A bit	Not at all	Highest Preference	Highest Preference	4	Yes	HIV	1	Latent cells are a consequence of the lifecycle of the virus mentioned	1	1	0	1	0	4	A bit	1	A bit	1	A bit	1	Yes	HIV	1	The virus mentioned has evolved to lack CG pairs to avoid cell anti-viral defenses	1
236	Abstract-S	Agree	Research Scientist (Graduate Student, Primary Investigator, Post-doc, Research Assistant, Technician, etc)	1	Female	0	Yes	Average	2	Slightly Prefer	3	Highest Preference	4	Not at all	0	Slightly Prefer	3	5	Average	Slightly Prefer	Slightly Prefer	Average	A bit	A bit	Not at all	Highest Preference	Highest Preference	4	Yes	HIV	1	Captured latent cells have higher expression of genes that increase virus activation	1	1	0	0	1	4	A bit	1	Average	2	Not at all	0	Yes	HIV	1	The virus mentioned has evolved to lack CG pairs to avoid cell anti-viral defenses	1
237	Abstract-S	Agree	Research Scientist (Graduate Student, Primary Investigator, Post-doc, Research Assistant, Technician, etc)	1	Male	1	Yes	A bit	1	Slightly Prefer	3	Highest Preference	4	Average	2	Slightly Prefer	3	5	Slightly Prefer	Highest Preference	Average	Slightly Prefer	Slightly Prefer	Slightly Prefer	Average	Highest Preference	Highest Preference	5	Yes	HIV	1	Latent cells are a consequence of the lifecycle of the virus mentioned	1	1	0	1	0	4	A bit	1	A bit	1	Not at all	0	Yes	HIV	1	The virus mentioned has evolved to lack CG pairs to avoid cell anti-viral defenses	1
238	Abstract-S	Agree	Research Scientist (Graduate Student, Primary Investigator, Post-doc, Research Assistant, Technician, etc)	1	Male	1	Yes	Average	2	Slightly Prefer	3	Highest Preference	4	Slightly Prefer	3	Slightly Prefer	3	5	Slightly Prefer	Average	Highest Preference	Slightly Prefer	Average	Slightly Prefer	Slightly Prefer	Highest Preference	Slightly Prefer	5	Yes	HIV	1	Latent cells are a consequence of the lifecycle of the virus mentioned	1	1	0	1	0	4	Not at all	0	A bit	1	A bit	1	Yes	HIV	1	ZAP is a protein that is made by the infected host cell	1
239	Abstract-S	Agree	Research Scientist (Graduate Student, Primary Investigator, Post-doc, Research Assistant, Technician, etc)	1	female	0	Yes	Not at all	0	Slightly Prefer	3	Highest Preference	4	Not at all	0	A bit	1	5	Average	A bit	Slightly Prefer	Slightly Prefer	Highest Preference	Average	Not at all	Slightly Prefer	Not at all	4	Yes	HIV	1	This research created a capture technique to collect all T-cells from patients;Latent cells captured from patient blood are mostly from a single latent cell that divided;Latent cells are a consequence of the lifecycle of the virus mentioned	0	1	1	1	0	4	Average	2	Average	2	Average	2	Yes	I don't know	0	The virus mentioned has evolved to lack CG pairs to avoid cell anti-viral defenses;ZAP is a protein that is made by the infected host cell	1
240	Abstract-S	Agree	Research Scientist (Graduate Student, Primary Investigator, Post-doc, Research Assistant, Technician, etc)	1	Male	1	Yes	Slightly Prefer	3	Highest Preference	4	Highest Preference	4	Slightly Prefer	3	Highest Preference	4	5	Slightly Prefer	Not at all	Highest Preference	Highest Preference	Not at all	Highest Preference	Slightly Prefer	Not at all	Slightly Prefer	2	Yes	HIV	1	Latent cells are a consequence of the lifecycle of the virus mentioned	1	1	0	1	0	4	Not at all	0	Average	2	Very much	4	Yes	HIV	1	The virus mentioned has evolved to lack CG pairs to avoid cell anti-viral defenses	1
241	Abstract-S	Agree	Research Scientist (Graduate Student, Primary Investigator, Post-doc, Research Assistant, Technician, etc)	1	male	1	Yes	Average	2	Slightly Prefer	3	Highest Preference	4	A bit	1	Slightly Prefer	3	4	Slightly Prefer	Average	Slightly Prefer	Slightly Prefer	Slightly Prefer	Average	Average	Highest Preference	Slightly Prefer	4	Yes	HIV	1	Latent cells are a consequence of the lifecycle of the virus mentioned	1	1	0	1	0	4	Average	2	Average	2	Average	2	Yes	HIV	1	The virus mentioned has evolved to lack CG pairs to avoid cell anti-viral defenses;ZAP interacts with the DNA of the virus mentioned in the summary;ZAP is a protein that is made by the infected host cell	1
242	Abstract-S	Agree	Research Scientist (Graduate Student, Primary Investigator, Post-doc, Research Assistant, Technician, etc)	1	Male	1	Yes	A bit	1	Average	2	Highest Preference	4	Average	2	Slightly Prefer	3	5	Highest Preference	Slightly Prefer	A bit	Average	Average	Average	Average	Highest Preference	Slightly Prefer	4	Yes	HIV	1	Latent cells are a consequence of the lifecycle of the virus mentioned	1	1	0	1	0	4	Mostly	3	Not at all	0	Average	2	Yes	HIV	1	The virus mentioned has evolved to lack CG pairs to avoid cell anti-viral defenses;ZAP interacts with the DNA of the virus mentioned in the summary;ZAP is a protein that is made by the infected host cell	1
243	Abstract-S	Agree	Research Scientist (Graduate Student, Primary Investigator, Post-doc, Research Assistant, Technician, etc)	1	Male	1	Yes	Highest Preference	4	Average	2	Highest Preference	4	A bit	1	Average	2	5	A bit	Highest Preference	Slightly Prefer	Average	Highest Preference	Slightly Prefer	A bit	Highest Preference	A bit	4	Yes	HIV	1	This research created a capture technique to collect all T-cells from patients	0	1	0	1	1	4	Mostly	3	Mostly	3	Mostly	3	Yes	HIV	1	The virus mentioned has evolved to lack CG pairs to avoid cell anti-viral defenses	1
244	Abstract-S	Agree	Research Scientist (Graduate Student, Primary Investigator, Post-doc, Research Assistant, Technician, etc)	1	Male	1	Yes	Highest Preference	4	Average	2	Highest Preference	4	A bit	1	Average	2	5	A bit	Highest Preference	Slightly Prefer	Average	Highest Preference	Slightly Prefer	A bit	Highest Preference	A bit	4	Yes	HIV	1	This research created a capture technique to collect all T-cells from patients	0	1	0	1	1	4	Mostly	3	Mostly	3	Mostly	3	Yes	HIV	1	The virus mentioned has evolved to lack CG pairs to avoid cell anti-viral defenses	1
245	Abstract-S	Agree	Research Scientist (Graduate Student, Primary Investigator, Post-doc, Research Assistant, Technician, etc)	1	Male	1	Yes	A bit	1	Highest Preference	4	Average	2	Not at all	0	Highest Preference	4	5	Highest Preference	Not at all	A bit	Highest Preference	Highest Preference	Not at all	A bit	Highest Preference	Highest Preference	3	Yes	HIV	1	Latent cells captured from patient blood are mostly from a single latent cell that divided;Latent cells are a consequence of the lifecycle of the virus mentioned	1	1	1	1	0	5	A bit	1	Mostly	3	Not at all	0	Yes	HIV	1	The virus mentioned has evolved to lack CG pairs to avoid cell anti-viral defenses;ZAP interacts with the DNA of the virus mentioned in the summary;ZAP is a protein that is made by the infected host cell	1
246	Abstract-S	Agree	Research Scientist (Graduate Student, Primary Investigator, Post-doc, Research Assistant, Technician, etc)	1	female	0	Yes	Average	2	Slightly Prefer	3	Slightly Prefer	3	A bit	1	Slightly Prefer	3	5	Highest Preference	Slightly Prefer	Average	Highest Preference	Slightly Prefer	Average	Slightly Prefer	Highest Preference	Highest Preference	4	Yes	HIV	1	Latent cells captured from patient blood are mostly from a single latent cell that divided;Latent cells are a consequence of the lifecycle of the virus mentioned	1	1	1	1	0	5	A bit	1	A bit	1	Average	2	Yes	HIV	1	The virus mentioned has evolved to lack CG pairs to avoid cell anti-viral defenses	1
247	Abstract-S	Agree	Research Scientist (Graduate Student, Primary Investigator, Post-doc, Research Assistant, Technician, etc)	1	Female	0	Yes	Slightly Prefer	3	Slightly Prefer	3	Slightly Prefer	3	Slightly Prefer	3	Slightly Prefer	3	5	Slightly Prefer	Slightly Prefer	A bit	Slightly Prefer	A bit	Not at all	Slightly Prefer	Slightly Prefer	Slightly Prefer	3	Yes	HIV	1	Latent cells captured from patient blood are mostly from a single latent cell that divided;Captured latent cells have higher expression of genes that increase virus activation	1	1	1	0	1	5	Not at all	0	Not at all	0	Not at all	0	Yes	HIV	1	The virus mentioned has evolved to lack CG pairs to avoid cell anti-viral defenses	1
248	Abstract-S	Agree	Research Scientist (Graduate Student, Primary Investigator, Post-doc, Research Assistant, Technician, etc)	1	Male	1	Yes	Average	2	Slightly Prefer	3	Highest Preference	4	A bit	1	Slightly Prefer	3	5	A bit	Slightly Prefer	Highest Preference	Slightly Prefer	Not at all	Not at all	A bit	Highest Preference	Highest Preference	4	Yes	HIV	1	Latent cells captured from patient blood are mostly from a single latent cell that divided;Latent cells are a consequence of the lifecycle of the virus mentioned	1	1	1	1	0	5	Average	2	Mostly	3	Mostly	3	Yes	HIV	1	The virus mentioned has evolved to lack CG pairs to avoid cell anti-viral defenses	1
249	Abstract-S	Agree	Research Scientist (Graduate Student, Primary Investigator, Post-doc, Research Assistant, Technician, etc)	1			Yes	Average	2	Average	2	Highest Preference	4	Not at all	0	Slightly Prefer	3	5	Average	Slightly Prefer	A bit	Highest Preference	Not at all	Slightly Prefer	Not at all	Highest Preference	Highest Preference	4	Yes	HIV	1	This research created a capture technique to collect all T-cells from patients;Latent cells captured from patient blood are mostly from a single latent cell that divided	0	1	1	1	1	5	Not at all	0	Not at all	0	Not at all	0	Yes	HIV	1	The virus mentioned has evolved to lack CG pairs to avoid cell anti-viral defenses	1
250	Abstract-S	Agree	Research Scientist (Graduate Student, Primary Investigator, Post-doc, Research Assistant, Technician, etc)	1	female	0	Yes	Slightly Prefer	3	Slightly Prefer	3	Highest Preference	4	Average	2	Slightly Prefer	3	5	Highest Preference	Highest Preference	Average	Slightly Prefer	Highest Preference	Average	Slightly Prefer	Highest Preference	Highest Preference	4	Yes	HIV	1	Latent cells captured from patient blood are mostly from a single latent cell that divided;Latent cells are a consequence of the lifecycle of the virus mentioned	1	1	1	1	0	5	Average	2	Very much	4	A bit	1	Yes	HIV	1	The virus mentioned has evolved to lack CG pairs to avoid cell anti-viral defenses;ZAP interacts with the DNA of the virus mentioned in the summary;ZAP is a protein that is made by the infected host cell	1
251	Abstract-S	Agree	Research Scientist (Graduate Student, Primary Investigator, Post-doc, Research Assistant, Technician, etc)	1	Cis woman	0	Yes	Not at all	0	Slightly Prefer	3	Highest Preference	4	Average	2	A bit	1	5	Highest Preference	Average	Not at all	Slightly Prefer	Highest Preference	Not at all	Not at all	Highest Preference	Slightly Prefer	4	Yes	HIV	1	Latent cells captured from patient blood are mostly from a single latent cell that divided	1	1	1	1	1	6	Not at all	0	Not at all	0	A bit	1	Yes	HIV	1	ZAP is a protein that is made by the infected host cell	1
252	Abstract-S	Agree	Research Scientist (Graduate Student, Primary Investigator, Post-doc, Research Assistant, Technician, etc)	1	Male	1	Yes	Average	2	A bit	1	Slightly Prefer	3	Not at all	0	Average	2	3	Average	Highest Preference	Not at all	Slightly Prefer	Not at all	Not at all	A bit	Slightly Prefer	Highest Preference	2	Yes	HIV	1	This research created a capture technique to collect all T-cells from patients;Latent cells are a consequence of the lifecycle of the virus mentioned	0	1	0	1	0	3	A bit	1	Not at all	0	A bit	1	Yes	HIV	1	The virus mentioned has evolved to lack CG pairs to avoid cell anti-viral defenses;ZAP is a protein that is made by the infected host cell	1
253	Abstract-S	Agree	Research Scientist (Graduate Student, Primary Investigator, Post-doc, Research Assistant, Technician, etc)	1	female	0	Yes	Slightly Prefer	3	A bit	1	Slightly Prefer	3	Slightly Prefer	3	Slightly Prefer	3	5	Highest Preference	Slightly Prefer	Average	Slightly Prefer	Highest Preference	Average	Slightly Prefer	Highest Preference	Highest Preference	4	Yes	HIV	1	Captured latent cells have higher expression of genes that increase virus activation;Latent cells are a consequence of the lifecycle of the virus mentioned	1	1	0	0	0	3	Average	2	Average	2	Mostly	3	Yes	HIV	1	The virus mentioned has evolved to lack CG pairs to avoid cell anti-viral defenses;ZAP is a protein that is made by the infected host cell	1
254	Abstract-S	Agree	Research Scientist (Graduate Student, Primary Investigator, Post-doc, Research Assistant, Technician, etc)	1	Female	0	Yes	A bit	1	Average	2	Slightly Prefer	3	Not at all	0	Slightly Prefer	3	5	Slightly Prefer	Average	Highest Preference	Average	Slightly Prefer	Slightly Prefer	A bit	Highest Preference	Slightly Prefer	4	Yes	HIV	1	Latent cells are a consequence of the lifecycle of the virus mentioned	1	1	0	1	0	4	A bit	1	Average	2	A bit	1	Yes	HIV	1	The virus mentioned has evolved to lack CG pairs to avoid cell anti-viral defenses;ZAP is a protein that is made by the infected host cell	1
255	Abstract-S	Agree	Research Scientist (Graduate Student, Primary Investigator, Post-doc, Research Assistant, Technician, etc)	1	Female	0	Yes	Slightly Prefer	3	Average	2	Highest Preference	4	A bit	1	Slightly Prefer	3	4	Average	Slightly Prefer	A bit	Highest Preference	Slightly Prefer	A bit	Slightly Prefer	Highest Preference	Average	4	Yes	HIV	1	This research created a capture technique to collect all T-cells from patients;Latent cells captured from patient blood are mostly from a single latent cell that divided;Latent cells are a consequence of the lifecycle of the virus mentioned	0	1	1	1	0	4	Average	2	A bit	1	A bit	1	Yes	HIV	1	The virus mentioned has evolved to lack CG pairs to avoid cell anti-viral defenses;ZAP is a protein that is made by the infected host cell	1
256	Abstract-S	Agree	Research Scientist (Graduate Student, Primary Investigator, Post-doc, Research Assistant, Technician, etc)	1			Yes	Not at all	0	Average	2	Highest Preference	4	Average	2	Slightly Prefer	3	5	Highest Preference	Slightly Prefer	Slightly Prefer	Average	Slightly Prefer	Average	A bit	Highest Preference	Highest Preference	5	Yes	HIV	1	Latent cells captured from patient blood are mostly from a single latent cell that divided;Captured latent cells have higher expression of genes that increase virus activation;Latent cells are a consequence of the lifecycle of the virus mentioned	1	1	1	0	0	4	Mostly	3	Mostly	3	Mostly	3	Yes	HIV	1	The virus mentioned has evolved to lack CG pairs to avoid cell anti-viral defenses;ZAP is a protein that is made by the infected host cell	1
257	Abstract-S	Agree	Research Scientist (Graduate Student, Primary Investigator, Post-doc, Research Assistant, Technician, etc)	1	Male	1	Yes	Average	2	Average	2	Highest Preference	4	Average	2	Slightly Prefer	3	5	A bit	A bit	Slightly Prefer	Slightly Prefer	A bit	Slightly Prefer	Slightly Prefer	Highest Preference	Slightly Prefer	5	Yes	HIV	1	Captured latent cells have higher expression of genes that increase virus activation	1	1	0	0	1	4	A bit	1	A bit	1	Not at all	0	Yes	HIV	1	The virus mentioned has evolved to lack CG pairs to avoid cell anti-viral defenses;ZAP is a protein that is made by the infected host cell	1
258	Abstract-S	Agree	Research Scientist (Graduate Student, Primary Investigator, Post-doc, Research Assistant, Technician, etc)	1	Male	1	Yes	Not at all	0	Highest Preference	4	Highest Preference	4	Not at all	0	Slightly Prefer	3	5	Highest Preference	Slightly Prefer	Slightly Prefer	Slightly Prefer	Average	Highest Preference	Average	Highest Preference	Highest Preference	4	Yes	HIV	1	Latent cells are a consequence of the lifecycle of the virus mentioned	1	1	0	1	0	4	Not at all	0	Not at all	0	Not at all	0	Yes	HIV	1	The virus mentioned has evolved to lack CG pairs to avoid cell anti-viral defenses;ZAP is a protein that is made by the infected host cell	1
259	Abstract-S	Agree	Research Scientist (Graduate Student, Primary Investigator, Post-doc, Research Assistant, Technician, etc)	1			Yes	Not at all	0	A bit	1	Highest Preference	4	Not at all	0	Average	2	5	Slightly Prefer	Average	A bit	Average	Slightly Prefer	Not at all	A bit	Slightly Prefer	Slightly Prefer	4	Yes	HIV	1	Latent cells are a consequence of the lifecycle of the virus mentioned	1	1	0	1	0	4	Average	2	A bit	1	Average	2	Yes	HIV	1	The virus mentioned has evolved to lack CG pairs to avoid cell anti-viral defenses;ZAP is a protein that is made by the infected host cell	1
260	Abstract-S	Agree	Research Scientist (Graduate Student, Primary Investigator, Post-doc, Research Assistant, Technician, etc)	1	woman	0	Yes	Average	2	Highest Preference	4	Slightly Prefer	3	Not at all	0	Slightly Prefer	3	5	A bit	A bit	Slightly Prefer	Average	Average	Highest Preference	Slightly Prefer	Highest Preference	Slightly Prefer	4	Yes	HIV	1	Latent cells captured from patient blood are mostly from a single latent cell that divided;Latent cells are a consequence of the lifecycle of the virus mentioned	1	1	1	1	0	5	Not at all	0	A bit	1	Not at all	0	Yes	HIV	1	The virus mentioned has evolved to lack CG pairs to avoid cell anti-viral defenses;ZAP is a protein that is made by the infected host cell	1
261	Abstract-S	Agree	Research Scientist (Graduate Student, Primary Investigator, Post-doc, Research Assistant, Technician, etc)	1	Cis straight female	0	Yes	Average	2	Not at all	0	Slightly Prefer	3	Not at all	0	Average	2	4	Highest Preference	Not at all	A bit	Slightly Prefer	Highest Preference	Not at all	A bit	Slightly Prefer	Highest Preference	3	Yes	HIV	1	Latent cells captured from patient blood are mostly from a single latent cell that divided;Latent cells are a consequence of the lifecycle of the virus mentioned	1	1	1	1	0	5	Average	2	Average	2	Not at all	0	Yes	HIV	1	The virus mentioned has evolved to lack CG pairs to avoid cell anti-viral defenses;ZAP is a protein that is made by the infected host cell	1
262	Abstract-S	Agree	Research Scientist (Graduate Student, Primary Investigator, Post-doc, Research Assistant, Technician, etc)	1	Male	1	Yes	Not at all	0	A bit	1	Highest Preference	4	Not at all	0	Average	2	5	Highest Preference	Average	Not at all	A bit	Highest Preference	Not at all	Not at all	Slightly Prefer	Highest Preference	5	Yes	HIV	1	Latent cells captured from patient blood are mostly from a single latent cell that divided	1	1	1	1	1	6	Average	2	Mostly	3	Average	2	Yes	HIV	1	The virus mentioned has evolved to lack CG pairs to avoid cell anti-viral defenses;ZAP is a protein that is made by the infected host cell	1
403	Graphic-N	Agree	Adult in a non-science career	2	Female	0	Yes	Average	2	Average	2	Average	2	Average	2	Average	2	5											Yes	HIV	1	Latent cells captured from patient blood are mostly from a single latent cell that divided;Captured latent cells have higher expression of genes that increase virus activation;Latent cells are a consequence of the lifecycle of the virus mentioned	1	1	1	0	0	4	Mostly	3	Average	2	Mostly	3	Yes	Influenza	0	ZAP interacts with the DNA of the virus mentioned in the summary;All possible DNA nucleotide pairs show up at the same rate as each other in vertebrates (eg. AT is present at the same frequency as GT or CG or GC)	1
404	Graphic-N	Agree	Adult in a non-science career	2	Male	1	Yes	Not at all	0	A bit	1	Not at all	0	A bit	1	Highest Preference	4	5											Yes	HIV	1	Latent cells are a consequence of the lifecycle of the virus mentioned	1	1	0	1	0	4	A bit	1	Not at all	0	A bit	1	Yes	I don't know	0	All possible DNA nucleotide pairs show up at the same rate as each other in vertebrates (eg. AT is present at the same frequency as GT or CG or GC)	1
405	Graphic-N	Agree	Undergraduate Student	2	Make	1	Yes	Average	2	Slightly Prefer	3	Average	2	Highest Preference	4	Average	2	5											Yes	HIV	1	Captured latent cells have higher expression of genes that increase virus activation	1	1	0	0	1	4	Mostly	3	Average	2	Mostly	3	Yes	HIV	1	ZAP interacts with the DNA of the virus mentioned in the summary;All possible DNA nucleotide pairs show up at the same rate as each other in vertebrates (eg. AT is present at the same frequency as GT or CG or GC)	1
406	Graphic-N	Agree	Adult in a non-science career	2	Male	1	Yes	Average	2	A bit	1	A bit	1	Slightly Prefer	3	Average	2	4											Yes	HIV	1	Latent cells captured from patient blood are mostly from a single latent cell that divided;Captured latent cells have higher expression of genes that increase virus activation	1	1	1	0	1	5	A bit	1	Average	2	A bit	1	Yes	HIV	1	ZAP interacts with the DNA of the virus mentioned in the summary;All possible DNA nucleotide pairs show up at the same rate as each other in vertebrates (eg. AT is present at the same frequency as GT or CG or GC)	1
407	Graphic-N	Agree	Adult in a non-science career	2			Yes	Average	2	Highest Preference	4	Average	2	A bit	1	Highest Preference	4	4											Yes	HIV	1	Captured latent cells have higher expression of genes that increase virus activation;Latent cells are a consequence of the lifecycle of the virus mentioned	1	1	0	0	0	3	Average	2	A bit	1	Average	2	Yes	HIV	1	ZAP interacts with the DNA of the virus mentioned in the summary	1
408	Graphic-N	Agree	Adult in a non-science career	2	female	0	Yes	Not at all	0	Not at all	0	Not at all	0	Not at all	0	Not at all	0	1											Yes	HIV	1	Latent cells are a consequence of the lifecycle of the virus mentioned	1	1	0	1	0	4	A bit	1	Not at all	0	Not at all	0	Yes	HIV	1	All possible DNA nucleotide pairs show up at the same rate as each other in vertebrates (eg. AT is present at the same frequency as GT or CG or GC)	1
409	Graphic-N	Agree	Adult in a non-science career	2	Male	1	No	Average	2	Average	2	Slightly Prefer	3	Average	2	Highest Preference	4	4											Yes	HIV	1	The capture technique is a type of cure for the virus discussed in the summary	1	0	0	1	1	4	Not at all	0	Not at all	0	Not at all	0	Yes	HIV	1	Vertebrates have evolved less AG nucleotide pairs	0
410	Graphic-N	Agree	Undergraduate Student	2	Female	0	Yes	Highest Preference	4	Slightly Prefer	3	Not at all	0	Average	2	Slightly Prefer	3	4											Yes	HIV	1	The capture technique is a type of cure for the virus discussed in the summary;Latent cells captured from patient blood are mostly from a single latent cell that divided;Captured latent cells have higher expression of genes that increase virus activation	1	0	1	0	1	4	A bit	1	Not at all	0	Not at all	0	Yes	HIV	1	ZAP interacts with the DNA of the virus mentioned in the summary	1
411	Graphic-N	Agree	Adult in a non-science career	2	Female	0	Yes	Average	2	Average	2	A bit	1	Highest Preference	4	Highest Preference	4	4											Yes	HIV	1	Latent cells captured from patient blood are mostly from a single latent cell that divided;Latent cells are a consequence of the lifecycle of the virus mentioned	1	1	1	1	0	5	Not at all	0	A bit	1	Not at all	0	Yes	HIV	1	ZAP interacts with the DNA of the virus mentioned in the summary	1
412	Graphic-N	Agree	Adult in a non-science career	2			Yes	Highest Preference	4	Average	2	Average	2	Not at all	0	Slightly Prefer	3	4											Yes	HIV	1	Latent cells captured from patient blood are mostly from a single latent cell that divided;Latent cells are a consequence of the lifecycle of the virus mentioned	1	1	1	1	0	5	Average	2	A bit	1	A bit	1	Yes	HIV	1	ZAP interacts with the DNA of the virus mentioned in the summary	1
413	Graphic-N	Agree	Undergraduate Student	2	female	0	Yes	Slightly Prefer	3	Highest Preference	4	A bit	1	Slightly Prefer	3	Average	2	5											Yes	HIV	1	Latent cells captured from patient blood are mostly from a single latent cell that divided;Latent cells are a consequence of the lifecycle of the virus mentioned	1	1	1	1	0	5	A bit	1	Average	2	Average	2	Yes	HIV	1	ZAP interacts with the DNA of the virus mentioned in the summary	1
414	Graphic-N	Agree	Adult in a non-science career	2	female	0	No	Not at all	0	Slightly Prefer	3	Slightly Prefer	3	Highest Preference	4	Slightly Prefer	3	4											Yes	HIV	1	Latent cells captured from patient blood are mostly from a single latent cell that divided	1	1	1	1	1	6	Not at all	0	Not at all	0	Not at all	0	Yes	HIV	1	ZAP interacts with the DNA of the virus mentioned in the summary	1
415	Graphic-N	Agree	Adult in a non-science career	2	male	1	No	A bit	1	A bit	1	Highest Preference	4	Not at all	0	Slightly Prefer	3	5											Yes	HIV	1	The capture technique is a type of cure for the virus discussed in the summary;Latent cells captured from patient blood are mostly from a single latent cell that divided;Captured latent cells have higher expression of genes that increase virus activation;Latent cells are a consequence of the lifecycle of the virus mentioned	1	0	1	0	0	3	A bit	1	Not at all	0	Average	2	Yes	HIV	1	The virus mentioned has evolved to lack CG pairs to avoid cell anti-viral defenses;ZAP interacts with the DNA of the virus mentioned in the summary;All possible DNA nucleotide pairs show up at the same rate as each other in vertebrates (eg. AT is present at the same frequency as GT or CG or GC);ZAP is a protein that is made by the infected host cell	1
416	Graphic-N	Agree	Adult in a non-science career	2	female	0	No	A bit	1	A bit	1	Not at all	0	A bit	1	Highest Preference	4	4											Yes	I don't know	0	The capture technique is a type of cure for the virus discussed in the summary	1	0	0	1	1	3	Not at all	0	Not at all	0	Not at all	0	Yes	HIV	1	The virus mentioned has evolved to lack CG pairs to avoid cell anti-viral defenses;ZAP interacts with the DNA of the virus mentioned in the summary	1
417	Graphic-N	Agree	Adult in a non-science career	2	Male	1	Yes	Average	2	Average	2	Slightly Prefer	3	Slightly Prefer	3	Highest Preference	4	5											Yes	HIV	1	Captured latent cells have higher expression of genes that increase virus activation;Latent cells are a consequence of the lifecycle of the virus mentioned	1	1	0	0	0	3	A bit	1	A bit	1	A bit	1	Yes	HIV	1	The virus mentioned has evolved to lack CG pairs to avoid cell anti-viral defenses;ZAP interacts with the DNA of the virus mentioned in the summary	1
418	Graphic-N	Agree	Adult in a non-science career	2	alpha-male	1	Yes	Average	2	Slightly Prefer	3	Highest Preference	4	Highest Preference	4	Slightly Prefer	3	5											Yes	HIV	1	The capture technique is a type of cure for the virus discussed in the summary;Latent cells are a consequence of the lifecycle of the virus mentioned	1	0	0	1	0	3	Average	2	A bit	1	A bit	1	Yes	HIV	1	ZAP interacts with the DNA of the virus mentioned in the summary;ZAP is a protein that is made by the infected host cell	1
419	Graphic-N	Agree	Undergraduate Student	2	Male	1	Yes	Highest Preference	4	Slightly Prefer	3	Average	2	A bit	1	Highest Preference	4	5											Yes	HIV	1	Latent cells captured from patient blood are mostly from a single latent cell that divided;Captured latent cells have higher expression of genes that increase virus activation;Latent cells are a consequence of the lifecycle of the virus mentioned	1	1	1	0	0	4	Average	2	Not at all	0	Average	2	Yes	HIV	1	The virus mentioned has evolved to lack CG pairs to avoid cell anti-viral defenses;ZAP interacts with the DNA of the virus mentioned in the summary	1
420	Graphic-N	Agree	Undergraduate Student	2	female	0	Yes	Highest Preference	4	Highest Preference	4	A bit	1	A bit	1	Average	2	5											Yes	HIV	1	Latent cells captured from patient blood are mostly from a single latent cell that divided;Captured latent cells have higher expression of genes that increase virus activation;Latent cells are a consequence of the lifecycle of the virus mentioned	1	1	1	0	0	4	Average	2	Mostly	3	Average	2	Yes	HIV	1	The virus mentioned has evolved to lack CG pairs to avoid cell anti-viral defenses;ZAP interacts with the DNA of the virus mentioned in the summary	1
421	Graphic-N	Agree	Adult in a non-science career	2	Male	1	No	Slightly Prefer	3	Highest Preference	4	Not at all	0	A bit	1	Slightly Prefer	3	5											Yes	HIV	1	The capture technique is a type of cure for the virus discussed in the summary;Latent cells captured from patient blood are mostly from a single latent cell that divided;Latent cells are a consequence of the lifecycle of the virus mentioned	1	0	1	1	0	4	Average	2	A bit	1	Average	2	Yes	HIV	1	All possible DNA nucleotide pairs show up at the same rate as each other in vertebrates (eg. AT is present at the same frequency as GT or CG or GC);ZAP is a protein that is made by the infected host cell	1
422	Graphic-N	Agree	Adult in a non-science career	2	female	0	Yes	A bit	1	A bit	1	Highest Preference	4	Not at all	0	Slightly Prefer	3	5											Yes	HIV	1	Latent cells captured from patient blood are mostly from a single latent cell that divided;Latent cells are a consequence of the lifecycle of the virus mentioned	1	1	1	1	0	5	Not at all	0	Not at all	0	Not at all	0	Yes	HIV	1	The virus mentioned has evolved to lack CG pairs to avoid cell anti-viral defenses;ZAP interacts with the DNA of the virus mentioned in the summary	1
423	Graphic-N	Agree	Adult in a non-science career	2	Male	1	Yes	Highest Preference	4	Slightly Prefer	3	Average	2	Slightly Prefer	3	Slightly Prefer	3	5											Yes	I don't know	0	Latent cells captured from patient blood are mostly from a single latent cell that divided	1	1	1	1	1	5	A bit	1	A bit	1	Not at all	0	Yes	HIV	1	The virus mentioned has evolved to lack CG pairs to avoid cell anti-viral defenses;ZAP interacts with the DNA of the virus mentioned in the summary	1
424	Graphic-N	Agree	Adult in a non-science career	2	male	1	No	Average	2	Average	2	A bit	1	A bit	1	Slightly Prefer	3	4											Yes	HIV	1	This research created a capture technique to collect all T-cells from patients;The capture technique is a type of cure for the virus discussed in the summary;Latent cells captured from patient blood are mostly from a single latent cell that divided;Captured latent cells have higher expression of genes that increase virus activation;Latent cells are a consequence of the lifecycle of the virus ment…	0	0	1	0	0	2	A bit	1	Average	2	Average	2	Yes	HIV	1	Vertebrates have evolved less AG nucleotide pairs;The virus mentioned has evolved to lack CG pairs to avoid cell anti-viral defenses;ZAP is a protein that is made by the infected host cell	0
425	Graphic-N	Agree	Adult in a non-science career	2	male	1	Yes	Highest Preference	4	A bit	1	Slightly Prefer	3	Slightly Prefer	3	Average	2	5											Yes	HIV	1	Captured latent cells have higher expression of genes that increase virus activation;Latent cells are a consequence of the lifecycle of the virus mentioned	1	1	0	0	0	3	Mostly	3	Average	2	Mostly	3	Yes	HIV	1	The virus mentioned has evolved to lack CG pairs to avoid cell anti-viral defenses;ZAP interacts with the DNA of the virus mentioned in the summary;ZAP is a protein that is made by the infected host cell	1
426	Graphic-N	Agree	Adult in a non-science career	2	Male	1	Yes	Highest Preference	4	Highest Preference	4	A bit	1	Slightly Prefer	3	Slightly Prefer	3	5											Yes	HIV	1	Captured latent cells have higher expression of genes that increase virus activation;Latent cells are a consequence of the lifecycle of the virus mentioned	1	1	0	0	0	3	A bit	1	Not at all	0	Average	2	Yes	HIV	1	The virus mentioned has evolved to lack CG pairs to avoid cell anti-viral defenses;ZAP interacts with the DNA of the virus mentioned in the summary;ZAP is a protein that is made by the infected host cell	1
427	Graphic-N	Agree	Adult in a non-science career	2	male	1	Yes	Highest Preference	4	Highest Preference	4	Not at all	0	Not at all	0	Highest Preference	4	5											Yes	HIV	1	This research created a capture technique to collect all T-cells from patients;Captured latent cells have higher expression of genes that increase virus activation	0	1	0	0	1	3	A bit	1	A bit	1	Mostly	3	Yes	HIV	1	ZAP is a protein that is made by the infected host cell	1
428	Graphic-N	Agree	Adult in a non-science career	2	Male	1	Yes	A bit	1	Average	2	Slightly Prefer	3	Slightly Prefer	3	Highest Preference	4	4											Yes	HIV	1	This research created a capture technique to collect all T-cells from patients	0	1	0	1	1	4	Not at all	0	Not at all	0	A bit	1	Yes	HIV	1	ZAP is a protein that is made by the infected host cell	1
429	Graphic-N	Agree	Adult in a non-science career	2	Male	1	Yes	Average	2	Slightly Prefer	3	A bit	1	Average	2	Highest Preference	4	5											Yes	HIV	1	Captured latent cells have higher expression of genes that increase virus activation	1	1	0	0	1	4	Mostly	3	A bit	1	Average	2	Yes	HIV	1	The virus mentioned has evolved to lack CG pairs to avoid cell anti-viral defenses	1
430	Graphic-N	Agree	Adult in a non-science career	2	Female	0	Yes	Average	2	Slightly Prefer	3	A bit	1	Highest Preference	4	Slightly Prefer	3	5											Yes	HIV	1	Captured latent cells have higher expression of genes that increase virus activation	1	1	0	0	1	4	Mostly	3	Mostly	3	Average	2	Yes	HIV	1	The virus mentioned has evolved to lack CG pairs to avoid cell anti-viral defenses	1
431	Graphic-N	Agree	Adult in a non-science career	2	Male	1	Yes	A bit	1	A bit	1	Not at all	0	A bit	1	Average	2	3											Yes	HIV	1	Latent cells captured from patient blood are mostly from a single latent cell that divided;Latent cells are a consequence of the lifecycle of the virus mentioned	1	1	1	1	0	5	Average	2	Average	2	Average	2	Yes	FIV	0	The virus mentioned has evolved to lack CG pairs to avoid cell anti-viral defenses;ZAP is a protein that is made by the infected host cell	1
432	Graphic-N	Agree	Adult in a non-science career	2	Female	0	Yes	Not at all	0	A bit	1	Average	2	A bit	1	Average	2	5											Yes	HIV	1	Captured latent cells have higher expression of genes that increase virus activation	1	1	0	0	1	4	Average	2	Not at all	0	Not at all	0	Yes	HIV	1	The virus mentioned has evolved to lack CG pairs to avoid cell anti-viral defenses;ZAP is a protein that is made by the infected host cell	1
433	Graphic-N	Agree	Adult in a non-science career	2	Male	1	No	A bit	1	Slightly Prefer	3	A bit	1	Not at all	0	Highest Preference	4	5											Yes	HIV	1	Latent cells captured from patient blood are mostly from a single latent cell that divided;Latent cells are a consequence of the lifecycle of the virus mentioned	1	1	1	1	0	5	Average	2	Mostly	3	Average	2	Yes	HIV	1	The virus mentioned has evolved to lack CG pairs to avoid cell anti-viral defenses;ZAP is a protein that is made by the infected host cell	1
434	Graphic-N	Agree	Adult in a non-science career	2	Female	0	Yes	Highest Preference	4	Slightly Prefer	3	Highest Preference	4	Not at all	0	Highest Preference	4	5											Yes	I don't know	0	The capture technique is a type of cure for the virus discussed in the summary;Captured latent cells have higher expression of genes that increase virus activation;Latent cells are a consequence of the lifecycle of the virus mentioned	1	0	0	0	0	1	Average	2	Average	2	Average	2
435	Graphic-N	Agree	Adult in a non-science career	2	Female	0	No	Highest Preference	4	Not at all	0	Not at all	0	Highest Preference	4	A bit	1	3											Yes	HIV	1	This research created a capture technique to collect all T-cells from patients;Captured latent cells have higher expression of genes that increase virus activation;Latent cells are a consequence of the lifecycle of the virus mentioned	0	1	0	0	0	2	Average	2	A bit	1	Average	2
436	Graphic-N	Agree	Adult in a non-science career	2	Male	1	No	A bit	1	A bit	1	A bit	1	Slightly Prefer	3	Highest Preference	4	4											Yes	HIV	1	This research created a capture technique to collect all T-cells from patients;Latent cells are a consequence of the lifecycle of the virus mentioned	0	1	0	1	0	3	A bit	1	Not at all	0	A bit	1
437	Graphic-N	Agree	Adult in a non-science career	2	Female	0	Yes	Not at all	0	Slightly Prefer	3	A bit	1	A bit	1	Highest Preference	4	5											Yes	HIV	1	Captured latent cells have higher expression of genes that increase virus activation;Latent cells are a consequence of the lifecycle of the virus mentioned	1	1	0	0	0	3	A bit	1	A bit	1	A bit	1
438	Graphic-N	Agree	Undergraduate Student	2	Female	0	Yes	Average	2	Slightly Prefer	3	Slightly Prefer	3	Slightly Prefer	3	Slightly Prefer	3	5											Yes	I don't know	0	Latent cells are a consequence of the lifecycle of the virus mentioned	1	1	0	1	0	3	Average	2	Mostly	3	Average	2
439	Graphic-N	Agree	Undergraduate Student	2	Female	0	No	Average	2	Highest Preference	4	Not at all	0	Average	2	Slightly Prefer	3	5											Yes	HIV	1	Captured latent cells have higher expression of genes that increase virus activation;Latent cells are a consequence of the lifecycle of the virus mentioned	1	1	0	0	0	3	Average	2	Average	2	Mostly	3
440	Graphic-N	Agree	Adult in a non-science career	2	Female	0	Yes	Highest Preference	4	Highest Preference	4	A bit	1	A bit	1	Highest Preference	4	5											Yes	HIV	1	This research created a capture technique to collect all T-cells from patients;Latent cells are a consequence of the lifecycle of the virus mentioned	0	1	0	1	0	3	Not at all	0	Not at all	0	Not at all	0
441	Graphic-N	Agree	Adult in a non-science career	2	Female	0	Yes	Not at all	0	A bit	1	Highest Preference	4	A bit	1	A bit	1	5											Yes	HIV	1	The capture technique is a type of cure for the virus discussed in the summary	1	0	0	1	1	4	A bit	1	A bit	1	Average	2
442	Graphic-N	Agree	Adult in a non-science career	2	Female	0	Yes	Slightly Prefer	3	Slightly Prefer	3	Not at all	0	Average	2	Highest Preference	4	5											Yes	HIV	1	Latent cells are a consequence of the lifecycle of the virus mentioned	1	1	0	1	0	4	Not at all	0	Not at all	0	Not at all	0
443	Graphic-N	Agree	Adult in a non-science career	2	Female-ish	0	Yes	Slightly Prefer	3	Highest Preference	4	Average	2	Highest Preference	4	A bit	1	4											Yes	HIV	1	Latent cells are a consequence of the lifecycle of the virus mentioned	1	1	0	1	0	4	Average	2	Not at all	0	Not at all	0
444	Graphic-N	Agree	Adult in a non-science career	2			Yes	Slightly Prefer	3	Highest Preference	4	A bit	1	Average	2	Slightly Prefer	3	4											Yes	HIV	1	Captured latent cells have higher expression of genes that increase virus activation	1	1	0	0	1	4	Mostly	3	Average	2	Very much	4
445	Graphic-N	Agree	Adult in a non-science career	2	Male	1	No	Highest Preference	4	Average	2	Slightly Prefer	3	Slightly Prefer	3	Highest Preference	4	5											Yes	HIV	1	This research created a capture technique to collect all T-cells from patients;Latent cells captured from patient blood are mostly from a single latent cell that divided	0	1	1	1	1	5	A bit	1	A bit	1	A bit	1
446	Graphic-N	Agree	Adult in a non-science career	2	Male	1	Yes	Slightly Prefer	3	Average	2	Slightly Prefer	3	Not at all	0	Highest Preference	4	5											Yes	HIV	1	Latent cells captured from patient blood are mostly from a single latent cell that divided;Latent cells are a consequence of the lifecycle of the virus mentioned	1	1	1	1	0	5	Mostly	3	Average	2	Average	2
447	Graphic-N	Agree	Undergraduate Student	2	Female	0	Yes	Highest Preference	4	Slightly Prefer	3	Average	2	Not at all	0	A bit	1	5											Yes	HIV	1	Latent cells captured from patient blood are mostly from a single latent cell that divided;Captured latent cells have higher expression of genes that increase virus activation	1	1	1	0	1	5	Mostly	3	Average	2	Very much	4
448	Graphic-N	Agree	Undergraduate Student	2	FEMALE	0	Yes	Average	2	Slightly Prefer	3	Slightly Prefer	3	Highest Preference	4	Slightly Prefer	3	5											Yes	HIV	1	Latent cells captured from patient blood are mostly from a single latent cell that divided;Latent cells are a consequence of the lifecycle of the virus mentioned	1	1	1	1	0	5	Average	2	Average	2	Mostly	3
449	Graphic-N	Agree	Adult in a non-science career	2	Male	1	No	Average	2	Slightly Prefer	3	A bit	1	Highest Preference	4	Average	2	5											Yes	HIV	1	Latent cells captured from patient blood are mostly from a single latent cell that divided	1	1	1	1	1	6	Mostly	3	Average	2	Average	2
506	Graphic-R	Agree	Adult in a science-related career	3	female	0	Yes	A bit	1	Average	2	A bit	1	Highest Preference	4	Slightly Prefer	3	5											Yes	HIV	1	The capture technique is a type of cure for the virus discussed in the summary	1	0	0	1	1	4	Not at all	0	Not at all	0	Not at all	0	Yes	I don't know	0	All possible DNA nucleotide pairs show up at the same rate as each other in vertebrates (eg. AT is present at the same frequency as GT or CG or GC)	1
507	Graphic-R	Agree	Adult in a science-related career	3	Male	1	Yes	Not at all	0	Average	2	Highest Preference	4	Average	2	A bit	1	5											Yes	HIV	1	The capture technique is a type of cure for the virus discussed in the summary	1	0	0	1	1	4	Not at all	0	Not at all	0	Not at all	0	Yes	I don't know	0	ZAP interacts with the DNA of the virus mentioned in the summary	1
508	Graphic-R	Agree	Adult in a science-related career	3	malr	1	Yes	Not at all	0	A bit	1	Slightly Prefer	3	Average	2	Highest Preference	4	5											Yes	HIV	1	Latent cells captured from patient blood are mostly from a single latent cell that divided;Latent cells are a consequence of the lifecycle of the virus mentioned	1	1	1	1	0	5	A bit	1	A bit	1	Not at all	0	Yes	I don't know	0	All possible DNA nucleotide pairs show up at the same rate as each other in vertebrates (eg. AT is present at the same frequency as GT or CG or GC)	1
509	Graphic-R	Agree	Adult in a science-related career	3	Male	1	Yes	Not at all	0	A bit	1	Highest Preference	4	Average	2	Slightly Prefer	3	5											Yes	HIV	1	Latent cells captured from patient blood are mostly from a single latent cell that divided	1	1	1	1	1	6	A bit	1	Average	2	Not at all	0	Yes	I don't know	0	ZAP interacts with the DNA of the virus mentioned in the summary	1
510	Graphic-R	Agree	Adult in a science-related career	3	female	0	Yes	Average	2	Slightly Prefer	3	Average	2	Slightly Prefer	3	Highest Preference	4	5											Yes	HIV	1	This research created a capture technique to collect all T-cells from patients;Captured latent cells have higher expression of genes that increase virus activation;Latent cells are a consequence of the lifecycle of the virus mentioned	0	1	0	0	0	2	Average	2	A bit	1	A bit	1	Yes	I don't know	0	ZAP interacts with the DNA of the virus mentioned in the summary;ZAP is a protein that is made by the infected host cell	1
511	Graphic-R	Agree	Adult in a science-related career	3			Yes	Not at all	0	Highest Preference	4	Highest Preference	4	Highest Preference	4	Highest Preference	4	5											Yes	HIV	1	This research created a capture technique to collect all T-cells from patients;The capture technique is a type of cure for the virus discussed in the summary;Latent cells captured from patient blood are mostly from a single latent cell that divided;Captured latent cells have higher expression of genes that increase virus activation;Latent cells are a consequence of the lifecycle of the virus ment…	0	0	1	0	0	2	Very much	4	Very much	4	Very much	4	Yes	HIV	1	Vertebrates have evolved less AG nucleotide pairs;The virus mentioned has evolved to lack CG pairs to avoid cell anti-viral defenses;ZAP interacts with the DNA of the virus mentioned in the summary;All possible DNA nucleotide pairs show up at the same rate as each other in vertebrates (eg. AT is present at the same frequency as GT or CG or GC);ZAP is a protein that is made by the infected host ce…	0
512	Graphic-R	Agree	Adult in a science-related career	3	Female	0	Yes	Not at all	0	Slightly Prefer	3	Slightly Prefer	3	A bit	1	Highest Preference	4	5											Yes	HIV	1	This research created a capture technique to collect all T-cells from patients;Latent cells are a consequence of the lifecycle of the virus mentioned	0	1	0	1	0	3	Average	2	Average	2	Average	2	Yes	HIV	1	ZAP interacts with the DNA of the virus mentioned in the summary	1
513	Graphic-R	Agree	Adult in a science-related career	3	Cis woman	0	Yes	Not at all	0	Highest Preference	4	Average	2	A bit	1	Slightly Prefer	3	5											Yes	HIV	1	Captured latent cells have higher expression of genes that increase virus activation;Latent cells are a consequence of the lifecycle of the virus mentioned	1	1	0	0	0	3	A bit	1	A bit	1	A bit	1	Yes	HIV	1	ZAP interacts with the DNA of the virus mentioned in the summary	1
514	Graphic-R	Agree	Adult in a science-related career	3	Male	1	Yes	Slightly Prefer	3	A bit	1	Highest Preference	4	Slightly Prefer	3	Highest Preference	4	5											Yes	HIV	1	Captured latent cells have higher expression of genes that increase virus activation	1	1	0	0	1	4	A bit	1	Not at all	0	Not at all	0	Yes	HIV	1	ZAP interacts with the DNA of the virus mentioned in the summary	1
515	Graphic-R	Agree	Adult in a science-related career	3	female	0	Yes	A bit	1	Slightly Prefer	3	Highest Preference	4	Highest Preference	4	Slightly Prefer	3	5											Yes	HIV	1	The capture technique is a type of cure for the virus discussed in the summary;Latent cells captured from patient blood are mostly from a single latent cell that divided;Latent cells are a consequence of the lifecycle of the virus mentioned	1	0	1	1	0	4	A bit	1	A bit	1	A bit	1	Yes	HIV	1	ZAP interacts with the DNA of the virus mentioned in the summary	1
516	Graphic-R	Agree	Adult in a science-related career	3	female	0	Yes	A bit	1	Slightly Prefer	3	Highest Preference	4	A bit	1	Highest Preference	4	5											Yes	HIV	1	The capture technique is a type of cure for the virus discussed in the summary	1	0	0	1	1	4	Average	2	A bit	1	A bit	1	Yes	HIV	1	ZAP interacts with the DNA of the virus mentioned in the summary	1
517	Graphic-R	Agree	Adult in a science-related career	3	Female	0	Yes	A bit	1	Slightly Prefer	3	Highest Preference	4	Average	2	Slightly Prefer	3	5											Yes	HIV	1	Latent cells are a consequence of the lifecycle of the virus mentioned	1	1	0	1	0	4	Average	2	Average	2	Mostly	3	Yes	HIV	1	ZAP interacts with the DNA of the virus mentioned in the summary	1
518	Graphic-R	Agree	Adult in a science-related career	3	female	0	Yes	Highest Preference	4	Slightly Prefer	3	A bit	1	Highest Preference	4	Slightly Prefer	3	5											Yes	HIV	1	The capture technique is a type of cure for the virus discussed in the summary;Latent cells captured from patient blood are mostly from a single latent cell that divided;Latent cells are a consequence of the lifecycle of the virus mentioned	1	0	1	1	0	4	A bit	1	A bit	1	A bit	1	Yes	HIV	1	ZAP interacts with the DNA of the virus mentioned in the summary	1
519	Graphic-R	Agree	Adult in a science-related career	3			Yes	Slightly Prefer	3	Highest Preference	4	Not at all	0	Slightly Prefer	3	Average	2	4											Yes	HIV	1	The capture technique is a type of cure for the virus discussed in the summary	1	0	0	1	1	4	Not at all	0	Not at all	0	Not at all	0	Yes	HIV	1	All possible DNA nucleotide pairs show up at the same rate as each other in vertebrates (eg. AT is present at the same frequency as GT or CG or GC)	1
520	Graphic-R	Agree	Adult in a science-related career	3	Male	1	Yes	Average	2	Average	2	Slightly Prefer	3	A bit	1	Highest Preference	4	5											Yes	HIV	1	Latent cells captured from patient blood are mostly from a single latent cell that divided;Latent cells are a consequence of the lifecycle of the virus mentioned	1	1	1	1	0	5	A bit	1	Not at all	0	A bit	1	Yes	HIV	1	All possible DNA nucleotide pairs show up at the same rate as each other in vertebrates (eg. AT is present at the same frequency as GT or CG or GC)	1
521	Graphic-R	Agree	Adult in a science-related career	3	female	0	Yes	Average	2	Slightly Prefer	3	Average	2	Slightly Prefer	3	Slightly Prefer	3	5											Yes	HIV	1	Latent cells captured from patient blood are mostly from a single latent cell that divided;Captured latent cells have higher expression of genes that increase virus activation	1	1	1	0	1	5	Average	2	A bit	1	A bit	1	Yes	HIV	1	All possible DNA nucleotide pairs show up at the same rate as each other in vertebrates (eg. AT is present at the same frequency as GT or CG or GC)	1
522	Graphic-R	Agree	Adult in a science-related career	3	Male	1	Yes	A bit	1	Not at all	0	Slightly Prefer	3	Average	2	A bit	1	5											Yes	HIV	1	Captured latent cells have higher expression of genes that increase virus activation	1	1	0	0	1	4	A bit	1	A bit	1	A bit	1	Yes	HIV	1	Vertebrates have evolved less AG nucleotide pairs;The virus mentioned has evolved to lack CG pairs to avoid cell anti-viral defenses	0
523	Graphic-R	Agree	Adult in a science-related career	3	female	0	I teach science writing at the college level	Slightly Prefer	3	Slightly Prefer	3	Average	2	Highest Preference	4	Slightly Prefer	3	5											Yes	HIV	1	This research created a capture technique to collect all T-cells from patients;Latent cells captured from patient blood are mostly from a single latent cell that divided;Latent cells are a consequence of the lifecycle of the virus mentioned	0	1	1	1	0	4	Average	2	A bit	1	A bit	1	Yes	HIV	1	The virus mentioned has evolved to lack CG pairs to avoid cell anti-viral defenses;ZAP interacts with the DNA of the virus mentioned in the summary	1
524	Graphic-R	Agree	Adult in a science-related career	3	Female	0	Yes	A bit	1	Highest Preference	4	Highest Preference	4	Not at all	0	Highest Preference	4	5											Yes	HIV	1	Latent cells are a consequence of the lifecycle of the virus mentioned	1	1	0	1	0	4	Not at all	0	A bit	1	Not at all	0	Yes	HIV	1	ZAP interacts with the DNA of the virus mentioned in the summary;ZAP is a protein that is made by the infected host cell	1
525	Graphic-R	Agree	Adult in a science-related career	3	Female	0	Yes	A bit	1	Highest Preference	4	Highest Preference	4	Not at all	0	Highest Preference	4	5											Yes	HIV	1	Latent cells are a consequence of the lifecycle of the virus mentioned	1	1	0	1	0	4	Not at all	0	A bit	1	Not at all	0	Yes	HIV	1	ZAP interacts with the DNA of the virus mentioned in the summary;ZAP is a protein that is made by the infected host cell	1
526	Graphic-R	Agree	Adult in a science-related career	3	Male	1	Yes	Slightly Prefer	3	Highest Preference	4	Average	2	Average	2	Slightly Prefer	3	5											Yes	HIV	1	Captured latent cells have higher expression of genes that increase virus activation	1	1	0	0	1	4	A bit	1	Not at all	0	Not at all	0	Yes	HIV	1	The virus mentioned has evolved to lack CG pairs to avoid cell anti-viral defenses;ZAP interacts with the DNA of the virus mentioned in the summary	1
527	Graphic-R	Agree	Adult in a science-related career	3	Female	0	Yes	Average	2	Slightly Prefer	3	Not at all	0	Average	2	Slightly Prefer	3	5											Yes	HIV	1	The capture technique is a type of cure for the virus discussed in the summary;Latent cells are a consequence of the lifecycle of the virus mentioned	1	0	0	1	0	3	Average	2	Average	2	Mostly	3	Yes	HIV	1	The virus mentioned has evolved to lack CG pairs to avoid cell anti-viral defenses;ZAP interacts with the DNA of the virus mentioned in the summary;ZAP is a protein that is made by the infected host cell	1
528	Graphic-R	Agree	Adult in a science-related career	3	male	1	Yes	Slightly Prefer	3	A bit	1	Highest Preference	4	Slightly Prefer	3	Not at all	0	5											Yes	HIV	1	Latent cells captured from patient blood are mostly from a single latent cell that divided;Captured latent cells have higher expression of genes that increase virus activation;Latent cells are a consequence of the lifecycle of the virus mentioned	1	1	1	0	0	4	A bit	1	A bit	1	Not at all	0	Yes	HIV	1	The virus mentioned has evolved to lack CG pairs to avoid cell anti-viral defenses	1
529	Graphic-R	Agree	Adult in a science-related career	3	Usually I mark perfer not to day but female.	0	Yes	A bit	1	Slightly Prefer	3	Highest Preference	4	Average	2	Average	2	5											Yes	HIV	1	Captured latent cells have higher expression of genes that increase virus activation	1	1	0	0	1	4	Mostly	3	Average	2	Average	2	Yes	HIV	1	The virus mentioned has evolved to lack CG pairs to avoid cell anti-viral defenses	1
530	Graphic-R	Agree	Adult in a science-related career	3	F	0	Yes	A bit	1	A bit	1	Highest Preference	4	Average	2	Average	2	5											Yes	HIV	1	Latent cells captured from patient blood are mostly from a single latent cell that divided;Latent cells are a consequence of the lifecycle of the virus mentioned	1	1	1	1	0	5	A bit	1	A bit	1	Not at all	0	Yes	HIV	1	The virus mentioned has evolved to lack CG pairs to avoid cell anti-viral defenses	1
531	Graphic-R	Agree	Adult in a science-related career	3	Male	1	Yes	Not at all	0	Average	2	Highest Preference	4	Highest Preference	4	Slightly Prefer	3	5											Yes	HIV	1	Latent cells captured from patient blood are mostly from a single latent cell that divided;Latent cells are a consequence of the lifecycle of the virus mentioned	1	1	1	1	0	5	A bit	1	A bit	1	Average	2	Yes	HIV	1	The virus mentioned has evolved to lack CG pairs to avoid cell anti-viral defenses	1
532	Graphic-R	Agree	Adult in a science-related career	3	Male	1	No	Highest Preference	4	Highest Preference	4	Slightly Prefer	3	Highest Preference	4	Highest Preference	4	5											Yes	HIV	1	Latent cells captured from patient blood are mostly from a single latent cell that divided;Latent cells are a consequence of the lifecycle of the virus mentioned	1	1	1	1	0	5	A bit	1	Not at all	0	Average	2	Yes	HIV	1	The virus mentioned has evolved to lack CG pairs to avoid cell anti-viral defenses;ZAP interacts with the DNA of the virus mentioned in the summary;ZAP is a protein that is made by the infected host cell	1
533	Graphic-R	Agree	Adult in a science-related career	3	Female	0	Yes	Average	2	Highest Preference	4	Average	2	Slightly Prefer	3	Slightly Prefer	3	5											Yes	HIV	1	Latent cells captured from patient blood are mostly from a single latent cell that divided	1	1	1	1	1	6	Not at all	0	Not at all	0	Not at all	0	Yes	HIV	1	ZAP is a protein that is made by the infected host cell	1
534	Graphic-R	Agree	Adult in a science-related career	3	Female	0	Yes	A bit	1	Slightly Prefer	3	Average	2	Slightly Prefer	3	Average	2	4											Yes	HIV	1	Captured latent cells have higher expression of genes that increase virus activation	1	1	0	0	1	4	A bit	1	A bit	1	Not at all	0	Yes	HIV	1	The virus mentioned has evolved to lack CG pairs to avoid cell anti-viral defenses;ZAP is a protein that is made by the infected host cell	1
535	Graphic-R	Agree	Adult in a science-related career	3	female	0	Yes	Slightly Prefer	3	Slightly Prefer	3	Average	2	Slightly Prefer	3	Highest Preference	4	5											Yes	HIV	1	This research created a capture technique to collect all T-cells from patients;Captured latent cells have higher expression of genes that increase virus activation;Latent cells are a consequence of the lifecycle of the virus mentioned	0	1	0	0	0	2	Average	2	A bit	1	Average	2
536	Graphic-R	Agree	Adult in a science-related career	3	Male	1	Yes	A bit	1	A bit	1	Slightly Prefer	3	A bit	1	Highest Preference	4	3											Yes	HIV	1	Captured latent cells have higher expression of genes that increase virus activation;Latent cells are a consequence of the lifecycle of the virus mentioned	1	1	0	0	0	3	Average	2	Average	2	Average	2
537	Graphic-R	Agree	Adult in a science-related career	3	Female	0	Yes	Average	2	Slightly Prefer	3	Highest Preference	4	Slightly Prefer	3	Slightly Prefer	3	5											Yes	HIV	1	This research created a capture technique to collect all T-cells from patients;Latent cells are a consequence of the lifecycle of the virus mentioned	0	1	0	1	0	3	A bit	1	Not at all	0	Not at all	0
538	Graphic-R	Agree	Adult in a science-related career	3	Male	1	Yes	Highest Preference	4	Highest Preference	4	Slightly Prefer	3	Highest Preference	4	Highest Preference	4	5											Yes	HIV	1	Captured latent cells have higher expression of genes that increase virus activation;Latent cells are a consequence of the lifecycle of the virus mentioned	1	1	0	0	0	3	Not at all	0	Not at all	0	Not at all	0
539	Graphic-R	Agree	Adult in a science-related career	3	Male	1	Yes	A bit	1	Not at all	0	Highest Preference	4	Slightly Prefer	3	Average	2	5											Yes	HIV	1	Latent cells are a consequence of the lifecycle of the virus mentioned	1	1	0	1	0	4	Not at all	0	Not at all	0	Not at all	0
540	Graphic-R	Agree	Adult in a science-related career	3	Female	0	Yes	Average	2	A bit	1	Not at all	0	Highest Preference	4	Slightly Prefer	3	4											Yes	HIV	1	Captured latent cells have higher expression of genes that increase virus activation	1	1	0	0	1	4	A bit	1	Not at all	0	A bit	1
541	Graphic-R	Agree	Adult in a science-related career	3	Female	0	Yes	Average	2	Slightly Prefer	3	Average	2	Not at all	0	Highest Preference	4	5											Yes	HIV	1	Latent cells are a consequence of the lifecycle of the virus mentioned	1	1	0	1	0	4	A bit	1	A bit	1	Not at all	0
542	Graphic-R	Agree	Adult in a science-related career	3	female	0	Yes	A bit	1	Slightly Prefer	3	Slightly Prefer	3	Highest Preference	4	Average	2	5											Yes	HIV	1	The capture technique is a type of cure for the virus discussed in the summary	1	0	0	1	1	4	A bit	1	A bit	1	Not at all	0
543	Graphic-R	Agree	Adult in a science-related career	3	Female	0	Yes	Slightly Prefer	3	Slightly Prefer	3	Highest Preference	4	Slightly Prefer	3	Slightly Prefer	3	5											Yes	HIV	1	Captured latent cells have higher expression of genes that increase virus activation	1	1	0	0	1	4	A bit	1	A bit	1	Mostly	3
544	Graphic-R	Agree	Adult in a science-related career	3	female	0	Yes	A bit	1	Slightly Prefer	3	Average	2	Average	2	Highest Preference	4	5											Yes	HIV	1	This research created a capture technique to collect all T-cells from patients	0	1	0	1	1	4	A bit	1	A bit	1	A bit	1
545	Graphic-R	Agree	Adult in a science-related career	3			Yes	Average	2	Highest Preference	4	A bit	1	A bit	1	Slightly Prefer	3	4											Yes	HIV	1	Latent cells are a consequence of the lifecycle of the virus mentioned	1	1	0	1	0	4	Average	2	Average	2	A bit	1
546	Graphic-R	Agree	Adult in a science-related career	3	Female	0	Yes	Average	2	Slightly Prefer	3	A bit	1	Slightly Prefer	3	Highest Preference	4	5											Yes	HIV	1	Latent cells captured from patient blood are mostly from a single latent cell that divided;Latent cells are a consequence of the lifecycle of the virus mentioned	1	1	1	1	0	5	A bit	1	Not at all	0	Average	2
547	Graphic-R	Agree	Adult in a science-related career	3	female	0	Yes	A bit	1	Highest Preference	4	Average	2	Not at all	0	Slightly Prefer	3	5											Yes	HIV	1	Latent cells captured from patient blood are mostly from a single latent cell that divided;Latent cells are a consequence of the lifecycle of the virus mentioned	1	1	1	1	0	5	A bit	1	Not at all	0	Average	2
611	Graphic-S	Agree	Research Scientist (Graduate Student, Primary Investigator, Post-doc, Research Assistant, Technician, etc)	1	male	1	Yes	A bit	1	Not at all	0	Highest Preference	4	Average	2	Average	2	5	Average	A bit	Not at all	Slightly Prefer	Slightly Prefer	Not at all	Not at all	Highest Preference	Average	5	Yes	I don't know	0	Captured latent cells have higher expression of genes that increase virus activation	1	1	0	0	1	3	A bit	1	Not at all	0	A bit	1	Yes	I don't know	0	The virus mentioned has evolved to lack CG pairs to avoid cell anti-viral defenses;ZAP interacts with the DNA of the virus mentioned in the summary;All possible DNA nucleotide pairs show up at the same rate as each other in vertebrates (eg. AT is present at the same frequency as GT or CG or GC)	1
612	Graphic-S	Agree	Research Scientist (Graduate Student, Primary Investigator, Post-doc, Research Assistant, Technician, etc)	1	Female	0	Yes	Slightly Prefer	3	Highest Preference	4	Average	2	Average	2	Slightly Prefer	3	4	Average	Not at all	Slightly Prefer	Not at all	Not at all	Slightly Prefer	Not at all	Slightly Prefer	Highest Preference	3	Yes	HIV	1	This research created a capture technique to collect all T-cells from patients;Captured latent cells have higher expression of genes that increase virus activation;Latent cells are a consequence of the lifecycle of the virus mentioned	0	1	0	0	0	2	Not at all	0	A bit	1	Not at all	0	Yes	HIV	1	ZAP interacts with the DNA of the virus mentioned in the summary	1
613	Graphic-S	Agree	Research Scientist (Graduate Student, Primary Investigator, Post-doc, Research Assistant, Technician, etc)	1	Female	0	Yes	Average	2	Average	2	Highest Preference	4	A bit	1	Slightly Prefer	3	5	Highest Preference	Highest Preference	A bit	Slightly Prefer	Highest Preference	A bit	Average	Highest Preference	Highest Preference	4	Yes	HIV	1	Latent cells captured from patient blood are mostly from a single latent cell that divided;Latent cells are a consequence of the lifecycle of the virus mentioned	1	1	1	1	0	5	Average	2	A bit	1	Not at all	0	Yes	HIV	1	ZAP interacts with the DNA of the virus mentioned in the summary	1
614	Graphic-S	Agree	Research Scientist (Graduate Student, Primary Investigator, Post-doc, Research Assistant, Technician, etc)	1	Female	0	Yes	Highest Preference	4	Slightly Prefer	3	Average	2	A bit	1	A bit	1	5	Highest Preference	Slightly Prefer	Average	Slightly Prefer	Highest Preference	Average	Slightly Prefer	Average	Highest Preference	3	Yes	HIV	1	Latent cells captured from patient blood are mostly from a single latent cell that divided;Latent cells are a consequence of the lifecycle of the virus mentioned	1	1	1	1	0	5	Average	2	A bit	1	Average	2	Yes	I don't know	0	The virus mentioned has evolved to lack CG pairs to avoid cell anti-viral defenses;ZAP interacts with the DNA of the virus mentioned in the summary	1
615	Graphic-S	Agree	Research Scientist (Graduate Student, Primary Investigator, Post-doc, Research Assistant, Technician, etc)	1	female	0	Yes	Average	2	Average	2	Slightly Prefer	3	Slightly Prefer	3	Highest Preference	4	5	Highest Preference	Not at all	Slightly Prefer	Slightly Prefer	Slightly Prefer	Slightly Prefer	A bit	Highest Preference	Highest Preference	4	Yes	HIV	1	Latent cells captured from patient blood are mostly from a single latent cell that divided	1	1	1	1	1	6	Not at all	0	Not at all	0	Not at all	0	Yes	HIV	1	ZAP interacts with the DNA of the virus mentioned in the summary	1
616	Graphic-S	Agree	Research Scientist (Graduate Student, Primary Investigator, Post-doc, Research Assistant, Technician, etc)	1	Female	0	Yes	A bit	1	Slightly Prefer	3	Highest Preference	4	Not at all	0	Slightly Prefer	3	5	Slightly Prefer	Average	Slightly Prefer	A bit	Highest Preference	Slightly Prefer	Not at all	Highest Preference	Slightly Prefer	4	Yes	HIV	1	Latent cells captured from patient blood are mostly from a single latent cell that divided	1	1	1	1	1	6	Mostly	3	A bit	1	A bit	1	Yes	HIV	1	ZAP interacts with the DNA of the virus mentioned in the summary	1
617	Graphic-S	Agree	Research Scientist (Graduate Student, Primary Investigator, Post-doc, Research Assistant, Technician, etc)	1	Male	1	Yes	Slightly Prefer	3	Highest Preference	4	Average	2	Highest Preference	4	Average	2	4	Highest Preference	Highest Preference	Average	Highest Preference	Highest Preference	Slightly Prefer	Slightly Prefer	Highest Preference	Highest Preference	4	Yes	HIV	1	Latent cells captured from patient blood are mostly from a single latent cell that divided	1	1	1	1	1	6	Mostly	3	Average	2	Very much	4	Yes	HIV	1	ZAP interacts with the DNA of the virus mentioned in the summary	1
618	Graphic-S	Agree	Research Scientist (Graduate Student, Primary Investigator, Post-doc, Research Assistant, Technician, etc)	1	female	0	Yes	Average	2	Slightly Prefer	3	Highest Preference	4	Average	2	Average	2	5	Slightly Prefer	A bit	A bit	Slightly Prefer	Average	Average	A bit	Highest Preference	Slightly Prefer	4	Yes	HIV	1	This research created a capture technique to collect all T-cells from patients;Latent cells captured from patient blood are mostly from a single latent cell that divided;Captured latent cells have higher expression of genes that increase virus activation;Latent cells are a consequence of the lifecycle of the virus mentioned	0	1	1	0	0	3	Average	2	A bit	1	A bit	1	Yes	HIV	1	ZAP interacts with the DNA of the virus mentioned in the summary;ZAP is a protein that is made by the infected host cell	1
619	Graphic-S	Agree	Research Scientist (Graduate Student, Primary Investigator, Post-doc, Research Assistant, Technician, etc)	1	Male	1	Yes	A bit	1	Slightly Prefer	3	Highest Preference	4	A bit	1	Average	2	5	Slightly Prefer	Average	Average	Slightly Prefer	Average	Average	Slightly Prefer	Highest Preference	Highest Preference	3	Yes	HIV	1	This research created a capture technique to collect all T-cells from patients;Latent cells are a consequence of the lifecycle of the virus mentioned	0	1	0	1	0	3	Mostly	3	Average	2	Average	2	Yes	HIV	1	The virus mentioned has evolved to lack CG pairs to avoid cell anti-viral defenses;ZAP interacts with the DNA of the virus mentioned in the summary	1
620	Graphic-S	Agree	Research Scientist (Graduate Student, Primary Investigator, Post-doc, Research Assistant, Technician, etc)	1	female	0	Yes	Slightly Prefer	3	Highest Preference	4	Average	2	Slightly Prefer	3	Slightly Prefer	3	5	Slightly Prefer	Average	Highest Preference	Slightly Prefer	Highest Preference	Slightly Prefer	A bit	Highest Preference	Highest Preference	3	Yes	HIV	1	Captured latent cells have higher expression of genes that increase virus activation;Latent cells are a consequence of the lifecycle of the virus mentioned	1	1	0	0	0	3	A bit	1	A bit	1	A bit	1	Yes	HIV	1	Vertebrates have evolved less AG nucleotide pairs;The virus mentioned has evolved to lack CG pairs to avoid cell anti-viral defenses	0
621	Graphic-S	Agree	Research Scientist (Graduate Student, Primary Investigator, Post-doc, Research Assistant, Technician, etc)	1	female	0	Yes	A bit	1	Average	2	Highest Preference	4	Highest Preference	4	Slightly Prefer	3	5	Highest Preference	Slightly Prefer	Slightly Prefer	Average	Slightly Prefer	Slightly Prefer	Average	Highest Preference	Highest Preference	1	Yes	HIV	1	Captured latent cells have higher expression of genes that increase virus activation	1	1	0	0	1	4	Average	2	Average	2	Not at all	0	Yes	HIV	1	The virus mentioned has evolved to lack CG pairs to avoid cell anti-viral defenses;ZAP interacts with the DNA of the virus mentioned in the summary	1
622	Graphic-S	Agree	Research Scientist (Graduate Student, Primary Investigator, Post-doc, Research Assistant, Technician, etc)	1	female	0	Yes	Highest Preference	4	Average	2	A bit	1	Slightly Prefer	3	Slightly Prefer	3	5	Slightly Prefer	A bit	Highest Preference	Highest Preference	Slightly Prefer	Highest Preference	Highest Preference	Slightly Prefer	Highest Preference	3	Yes	HIV	1	Latent cells are a consequence of the lifecycle of the virus mentioned	1	1	0	1	0	4	A bit	1	Not at all	0	A bit	1	Yes	HIV	1	ZAP interacts with the DNA of the virus mentioned in the summary;ZAP is a protein that is made by the infected host cell	1
623	Graphic-S	Agree	Research Scientist (Graduate Student, Primary Investigator, Post-doc, Research Assistant, Technician, etc)	1	Female	0	Yes	A bit	1	Slightly Prefer	3	Average	2	A bit	1	Average	2	5	Highest Preference	Slightly Prefer	Average	Slightly Prefer	Slightly Prefer	A bit	Average	Average	Highest Preference	5	Yes	HIV	1	Latent cells are a consequence of the lifecycle of the virus mentioned	1	1	0	1	0	4	Average	2	Average	2	Mostly	3	Yes	HIV	1	The virus mentioned has evolved to lack CG pairs to avoid cell anti-viral defenses;ZAP interacts with the DNA of the virus mentioned in the summary	1
624	Graphic-S	Agree	Research Scientist (Graduate Student, Primary Investigator, Post-doc, Research Assistant, Technician, etc)	1	Female	0	Yes	Highest Preference	4	Highest Preference	4	Average	2	Average	2	Highest Preference	4	5	Highest Preference	Slightly Prefer	Highest Preference	Highest Preference	Average	Highest Preference	Slightly Prefer	Slightly Prefer	Highest Preference	3	Yes	HIV	1	Latent cells are a consequence of the lifecycle of the virus mentioned	1	1	0	1	0	4	Not at all	0	A bit	1	A bit	1	Yes	HIV	1	The virus mentioned has evolved to lack CG pairs to avoid cell anti-viral defenses;ZAP interacts with the DNA of the virus mentioned in the summary	1
625	Graphic-S	Agree	Research Scientist (Graduate Student, Primary Investigator, Post-doc, Research Assistant, Technician, etc)	1	Female	0	Yes	Slightly Prefer	3	A bit	1	Slightly Prefer	3	Average	2	Highest Preference	4	5	Average	A bit	Slightly Prefer	Highest Preference	Slightly Prefer	Average	Average	Highest Preference	Slightly Prefer	2	Yes	HIV	1	Latent cells captured from patient blood are mostly from a single latent cell that divided;Latent cells are a consequence of the lifecycle of the virus mentioned	1	1	1	1	0	5	Not at all	0	Not at all	0	A bit	1	Yes	HIV	1	ZAP interacts with the DNA of the virus mentioned in the summary;ZAP is a protein that is made by the infected host cell	1
626	Graphic-S	Agree	Research Scientist (Graduate Student, Primary Investigator, Post-doc, Research Assistant, Technician, etc)	1	female	0	Yes	A bit	1	Average	2	Slightly Prefer	3	Average	2	Highest Preference	4	5	Highest Preference	Slightly Prefer	Highest Preference	Average	Highest Preference	Slightly Prefer	A bit	Slightly Prefer	Slightly Prefer	3	Yes	HIV	1	Latent cells captured from patient blood are mostly from a single latent cell that divided;Latent cells are a consequence of the lifecycle of the virus mentioned	1	1	1	1	0	5	Average	2	A bit	1	Not at all	0	Yes	HIV	1	The virus mentioned has evolved to lack CG pairs to avoid cell anti-viral defenses;ZAP interacts with the DNA of the virus mentioned in the summary	1
627	Graphic-S	Agree	Research Scientist (Graduate Student, Primary Investigator, Post-doc, Research Assistant, Technician, etc)	1	Female	0	Yes	Slightly Prefer	3	Average	2	Highest Preference	4	Slightly Prefer	3	Slightly Prefer	3	5	Highest Preference	Slightly Prefer	Slightly Prefer	Slightly Prefer	Highest Preference	Slightly Prefer	Average	Highest Preference	Slightly Prefer	4	Yes	HIV	1	Latent cells captured from patient blood are mostly from a single latent cell that divided;Latent cells are a consequence of the lifecycle of the virus mentioned	1	1	1	1	0	5	A bit	1	A bit	1	A bit	1	Yes	HIV	1	The virus mentioned has evolved to lack CG pairs to avoid cell anti-viral defenses;ZAP interacts with the DNA of the virus mentioned in the summary	1
628	Graphic-S	Agree	Research Scientist (Graduate Student, Primary Investigator, Post-doc, Research Assistant, Technician, etc)	1	F	0	Yes	Slightly Prefer	3	Average	2	Highest Preference	4	A bit	1	Average	2	4	Average	A bit	Average	Slightly Prefer	Highest Preference	A bit	Average	Highest Preference	Slightly Prefer	4	Yes	HIV	1	Latent cells captured from patient blood are mostly from a single latent cell that divided;Latent cells are a consequence of the lifecycle of the virus mentioned	1	1	1	1	0	5	A bit	1	A bit	1	Average	2	Yes	HIV	1	The virus mentioned has evolved to lack CG pairs to avoid cell anti-viral defenses;ZAP interacts with the DNA of the virus mentioned in the summary	1
629	Graphic-S	Agree	Research Scientist (Graduate Student, Primary Investigator, Post-doc, Research Assistant, Technician, etc)	1	Female	0	Yes	A bit	1	Average	2	Slightly Prefer	3	Slightly Prefer	3	Slightly Prefer	3	5	Slightly Prefer	Slightly Prefer	Average	Average	Average	Average	Not at all	Slightly Prefer	Slightly Prefer	3	Yes	HIV	1	Latent cells captured from patient blood are mostly from a single latent cell that divided;Latent cells are a consequence of the lifecycle of the virus mentioned	1	1	1	1	0	5	Average	2	A bit	1	Not at all	0	Yes	HIV	1	ZAP interacts with the DNA of the virus mentioned in the summary;ZAP is a protein that is made by the infected host cell	1
630	Graphic-S	Agree	Research Scientist (Graduate Student, Primary Investigator, Post-doc, Research Assistant, Technician, etc)	1	Female	0	Yes	A bit	1	Slightly Prefer	3	Not at all	0	Highest Preference	4	A bit	1	5	Slightly Prefer	Average	Highest Preference	A bit	A bit	Highest Preference	Average	Slightly Prefer	Highest Preference	5	Yes	HIV	1	This research created a capture technique to collect all T-cells from patients;Latent cells captured from patient blood are mostly from a single latent cell that divided	0	1	1	1	1	5	A bit	1	Average	2	A bit	1	Yes	HIV	1	ZAP interacts with the DNA of the virus mentioned in the summary;ZAP is a protein that is made by the infected host cell	1
631	Graphic-S	Agree	Research Scientist (Graduate Student, Primary Investigator, Post-doc, Research Assistant, Technician, etc)	1	Female	0	Yes	A bit	1	Slightly Prefer	3	Slightly Prefer	3	Highest Preference	4	Slightly Prefer	3	5	Highest Preference	Average	Slightly Prefer	Slightly Prefer	Slightly Prefer	Slightly Prefer	Slightly Prefer	Slightly Prefer	Slightly Prefer	5	Yes	HIV	1	Latent cells captured from patient blood are mostly from a single latent cell that divided;Captured latent cells have higher expression of genes that increase virus activation	1	1	1	0	1	5	Mostly	3	Mostly	3	Mostly	3	Yes	HIV	1	ZAP interacts with the DNA of the virus mentioned in the summary;ZAP is a protein that is made by the infected host cell	1
632	Graphic-S	Agree	Research Scientist (Graduate Student, Primary Investigator, Post-doc, Research Assistant, Technician, etc)	1	Female	0	Yes	Average	2	Slightly Prefer	3	Average	2	Slightly Prefer	3	Slightly Prefer	3	5	Slightly Prefer	Slightly Prefer	Slightly Prefer	Slightly Prefer	Highest Preference	Highest Preference	Highest Preference	Highest Preference	Highest Preference	3	Yes	HIV	1	Latent cells captured from patient blood are mostly from a single latent cell that divided	1	1	1	1	1	6	Average	2	Average	2	Mostly	3	Yes	HIV	1	The virus mentioned has evolved to lack CG pairs to avoid cell anti-viral defenses;ZAP interacts with the DNA of the virus mentioned in the summary	1
633	Graphic-S	Agree	Research Scientist (Graduate Student, Primary Investigator, Post-doc, Research Assistant, Technician, etc)	1	female	0	Yes	Slightly Prefer	3	Highest Preference	4	Average	2	Not at all	0	Average	2	4	Slightly Prefer	A bit	Average	Average	Slightly Prefer	Average	Not at all	Slightly Prefer	Highest Preference	4	Yes	HIV	1	Latent cells captured from patient blood are mostly from a single latent cell that divided	1	1	1	1	1	6	Average	2	A bit	1	Average	2	Yes	HIV	1	ZAP interacts with the DNA of the virus mentioned in the summary;ZAP is a protein that is made by the infected host cell	1
634	Graphic-S	Agree	Research Scientist (Graduate Student, Primary Investigator, Post-doc, Research Assistant, Technician, etc)	1			Yes	Not at all	0	Not at all	0	Highest Preference	4	Not at all	0	Average	2	5	A bit	Highest Preference	Not at all	Average	Slightly Prefer	Not at all	A bit	Highest Preference	Slightly Prefer	5	Yes	HIV	1	Captured latent cells have higher expression of genes that increase virus activation;Latent cells are a consequence of the lifecycle of the virus mentioned	1	1	0	0	0	3	Not at all	0	A bit	1	Not at all	0	Yes	HIV	1	The virus mentioned has evolved to lack CG pairs to avoid cell anti-viral defenses	1
635	Graphic-S	Agree	Research Scientist (Graduate Student, Primary Investigator, Post-doc, Research Assistant, Technician, etc)	1	Male	1	Yes	Not at all	0	A bit	1	Highest Preference	4	Not at all	0	Slightly Prefer	3	5	A bit	Highest Preference	Not at all	Slightly Prefer	A bit	A bit	Average	Highest Preference	A bit	5	Yes	HIV	1	Captured latent cells have higher expression of genes that increase virus activation;Latent cells are a consequence of the lifecycle of the virus mentioned	1	1	0	0	0	3	A bit	1	A bit	1	A bit	1	Yes	HIV	1	The virus mentioned has evolved to lack CG pairs to avoid cell anti-viral defenses;ZAP interacts with the DNA of the virus mentioned in the summary;ZAP is a protein that is made by the infected host cell	1
636	Graphic-S	Agree	Research Scientist (Graduate Student, Primary Investigator, Post-doc, Research Assistant, Technician, etc)	1	Male	1	Yes	Average	2	Slightly Prefer	3	Highest Preference	4	Not at all	0	A bit	1	5	Slightly Prefer	Slightly Prefer	Average	Slightly Prefer	Highest Preference	Average	Average	Slightly Prefer	Highest Preference	5	Yes	HIV	1	Captured latent cells have higher expression of genes that increase virus activation;Latent cells are a consequence of the lifecycle of the virus mentioned	1	1	0	0	0	3	Average	2	Average	2	Average	2	Yes	HIV	1	The virus mentioned has evolved to lack CG pairs to avoid cell anti-viral defenses	1
637	Graphic-S	Agree	Research Scientist (Graduate Student, Primary Investigator, Post-doc, Research Assistant, Technician, etc)	1	Male	1	Yes	Highest Preference	4	Slightly Prefer	3	Average	2	A bit	1	Slightly Prefer	3	5	Average	A bit	Slightly Prefer	Highest Preference	A bit	Average	Average	Highest Preference	Highest Preference	3	Yes	HIV	1	Captured latent cells have higher expression of genes that increase virus activation;Latent cells are a consequence of the lifecycle of the virus mentioned	1	1	0	0	0	3	Average	2	A bit	1	Average	2	Yes	HIV	1	The virus mentioned has evolved to lack CG pairs to avoid cell anti-viral defenses;ZAP interacts with the DNA of the virus mentioned in the summary;ZAP is a protein that is made by the infected host cell	1
638	Graphic-S	Agree	Research Scientist (Graduate Student, Primary Investigator, Post-doc, Research Assistant, Technician, etc)	1	Female	0	Yes	A bit	1	Highest Preference	4	Average	2	Slightly Prefer	3	Average	2	5	Highest Preference	A bit	Highest Preference	Slightly Prefer	Highest Preference	Highest Preference	A bit	Average	Highest Preference	1	Yes	I don't know	0	This research created a capture technique to collect all T-cells from patients	0	1	0	1	1	3	Not at all	0	Not at all	0	Average	2	Yes	HIV	1	The virus mentioned has evolved to lack CG pairs to avoid cell anti-viral defenses	1
639	Graphic-S	Agree	Research Scientist (Graduate Student, Primary Investigator, Post-doc, Research Assistant, Technician, etc)	1	Male	1	Yes	Not at all	0	Not at all	0	Highest Preference	4	Average	2	Slightly Prefer	3	5	Highest Preference	Average	Not at all	Slightly Prefer	Not at all	Not at all	Average	Highest Preference	Highest Preference	3	Yes	HIV	1	Latent cells are a consequence of the lifecycle of the virus mentioned	1	1	0	1	0	4	A bit	1	A bit	1	Not at all	0	Yes	HIV	1	The virus mentioned has evolved to lack CG pairs to avoid cell anti-viral defenses	1
640	Graphic-S	Agree	Research Scientist (Graduate Student, Primary Investigator, Post-doc, Research Assistant, Technician, etc)	1	male	1	Yes	Average	2	A bit	1	Slightly Prefer	3	Not at all	0	Slightly Prefer	3	5	Slightly Prefer	A bit	A bit	Slightly Prefer	Not at all	A bit	Slightly Prefer	A bit	Highest Preference	4	Yes	HIV	1	Latent cells are a consequence of the lifecycle of the virus mentioned	1	1	0	1	0	4	Not at all	0	Not at all	0	A bit	1	Yes	HIV	1	ZAP is a protein that is made by the infected host cell	1
641	Graphic-S	Agree	Research Scientist (Graduate Student, Primary Investigator, Post-doc, Research Assistant, Technician, etc)	1	Female	0	Yes	Highest Preference	4	A bit	1	Slightly Prefer	3	Not at all	0	Highest Preference	4	5	Highest Preference	Slightly Prefer	A bit	Not at all	Highest Preference	A bit	Not at all	Slightly Prefer	Slightly Prefer	3	Yes	HIV	1	The capture technique is a type of cure for the virus discussed in the summary	1	0	0	1	1	4	Not at all	0	Not at all	0	Not at all	0	Yes	HIV	1	ZAP is a protein that is made by the infected host cell	1
642	Graphic-S	Agree	Research Scientist (Graduate Student, Primary Investigator, Post-doc, Research Assistant, Technician, etc)	1	male	1	Yes	Average	2	A bit	1	Highest Preference	4	A bit	1	Slightly Prefer	3	5	Slightly Prefer	Average	Highest Preference	Slightly Prefer	Highest Preference	Highest Preference	Slightly Prefer	Highest Preference	Highest Preference	4	Yes	HIV	1	Latent cells captured from patient blood are mostly from a single latent cell that divided;Captured latent cells have higher expression of genes that increase virus activation;Latent cells are a consequence of the lifecycle of the virus mentioned	1	1	1	0	0	4	A bit	1	A bit	1	Not at all	0	Yes	HIV	1	The virus mentioned has evolved to lack CG pairs to avoid cell anti-viral defenses	1
643	Graphic-S	Agree	Research Scientist (Graduate Student, Primary Investigator, Post-doc, Research Assistant, Technician, etc)	1	male	1	Yes	Not at all	0	Average	2	Highest Preference	4	A bit	1	Average	2	5	Average	A bit	Not at all	Average	Highest Preference	Not at all	A bit	Highest Preference	Highest Preference	4	Yes	HIV	1	Latent cells are a consequence of the lifecycle of the virus mentioned	1	1	0	1	0	4	A bit	1	Not at all	0	Not at all	0	Yes	HIV	1	The virus mentioned has evolved to lack CG pairs to avoid cell anti-viral defenses;All possible DNA nucleotide pairs show up at the same rate as each other in vertebrates (eg. AT is present at the same frequency as GT or CG or GC);ZAP is a protein that is made by the infected host cell	1
644	Graphic-S	Agree	Research Scientist (Graduate Student, Primary Investigator, Post-doc, Research Assistant, Technician, etc)	1	Male	1	Yes	A bit	1	Average	2	Highest Preference	4	Slightly Prefer	3	Slightly Prefer	3	5	Highest Preference	Slightly Prefer	Average	Average	Slightly Prefer	Average	A bit	Average	Highest Preference	4	Yes	HIV	1	The capture technique is a type of cure for the virus discussed in the summary;Latent cells captured from patient blood are mostly from a single latent cell that divided;Latent cells are a consequence of the lifecycle of the virus mentioned	1	0	1	1	0	4	Average	2	Average	2	Average	2	Yes	HIV	1	The virus mentioned has evolved to lack CG pairs to avoid cell anti-viral defenses;ZAP interacts with the DNA of the virus mentioned in the summary;ZAP is a protein that is made by the infected host cell	1
645	Graphic-S	Agree	Research Scientist (Graduate Student, Primary Investigator, Post-doc, Research Assistant, Technician, etc)	1	Female	0	Yes	Slightly Prefer	3	Slightly Prefer	3	Slightly Prefer	3	Not at all	0	Highest Preference	4	5	Highest Preference	Average	A bit	Slightly Prefer	A bit	A bit	A bit	Highest Preference	Highest Preference	4	Yes	HIV	1	The capture technique is a type of cure for the virus discussed in the summary;Latent cells captured from patient blood are mostly from a single latent cell that divided;Latent cells are a consequence of the lifecycle of the virus mentioned	1	0	1	1	0	4	Average	2	Mostly	3	Not at all	0	Yes	HIV	1	The virus mentioned has evolved to lack CG pairs to avoid cell anti-viral defenses	1
646	Graphic-S	Agree	Research Scientist (Graduate Student, Primary Investigator, Post-doc, Research Assistant, Technician, etc)	1	Female	0	Yes	A bit	1	Slightly Prefer	3	A bit	1	Average	2	Slightly Prefer	3	5	Slightly Prefer	A bit	Average	Slightly Prefer	Average	Average	Average	Average	Slightly Prefer	1	Yes	HIV	1	Latent cells are a consequence of the lifecycle of the virus mentioned	1	1	0	1	0	4	Mostly	3	Mostly	3	Mostly	3	Yes	HIV	1	The virus mentioned has evolved to lack CG pairs to avoid cell anti-viral defenses;ZAP interacts with the DNA of the virus mentioned in the summary;ZAP is a protein that is made by the infected host cell	1
647	Graphic-S	Agree	Research Scientist (Graduate Student, Primary Investigator, Post-doc, Research Assistant, Technician, etc)	1	female	0	Yes	Highest Preference	4	Highest Preference	4	Slightly Prefer	3	A bit	1	Highest Preference	4	5	Highest Preference	Slightly Prefer	Slightly Prefer	A bit	Highest Preference	Slightly Prefer	Average	Highest Preference	Highest Preference	3	Yes	HIV	1	Captured latent cells have higher expression of genes that increase virus activation	1	1	0	0	1	4	A bit	1	A bit	1	Mostly	3	Yes	HIV	1	The virus mentioned has evolved to lack CG pairs to avoid cell anti-viral defenses	1
648	Graphic-S	Agree	Research Scientist (Graduate Student, Primary Investigator, Post-doc, Research Assistant, Technician, etc)	1	male	1	Yes	Slightly Prefer	3	Highest Preference	4	Average	2	Not at all	0	A bit	1	5	Average	Highest Preference	Not at all	Not at all	Average	Not at all	Slightly Prefer	Highest Preference	Highest Preference	3	Yes	HIV	1	Latent cells are a consequence of the lifecycle of the virus mentioned	1	1	0	1	0	4	Mostly	3	Average	2	Average	2	Yes	HIV	1	ZAP is a protein that is made by the infected host cell	1
649	Graphic-S	Agree	Research Scientist (Graduate Student, Primary Investigator, Post-doc, Research Assistant, Technician, etc)	1	Female	0	Yes	Slightly Prefer	3	Not at all	0	Highest Preference	4	A bit	1	Slightly Prefer	3	5	Slightly Prefer	Average	Slightly Prefer	Highest Preference	Average	Highest Preference	Not at all	Slightly Prefer	Highest Preference	4	Yes	HIV	1	Latent cells captured from patient blood are mostly from a single latent cell that divided;Latent cells are a consequence of the lifecycle of the virus mentioned	1	1	1	1	0	5	Not at all	0	A bit	1	Not at all	0	Yes	HIV	1	The virus mentioned has evolved to lack CG pairs to avoid cell anti-viral defenses	1
650	Graphic-S	Agree	Research Scientist (Graduate Student, Primary Investigator, Post-doc, Research Assistant, Technician, etc)	1	male	1	Yes	Not at all	0	A bit	1	Highest Preference	4	Average	2	Slightly Prefer	3	5	Slightly Prefer	Highest Preference	A bit	Average	Highest Preference	A bit	A bit	Highest Preference	Slightly Prefer	4	Yes	HIV	1	Latent cells captured from patient blood are mostly from a single latent cell that divided;Latent cells are a consequence of the lifecycle of the virus mentioned	1	1	1	1	0	5	Mostly	3	Mostly	3	Mostly	3	Yes	HIV	1	The virus mentioned has evolved to lack CG pairs to avoid cell anti-viral defenses;ZAP interacts with the DNA of the virus mentioned in the summary;ZAP is a protein that is made by the infected host cell	1
651	Graphic-S	Agree	Research Scientist (Graduate Student, Primary Investigator, Post-doc, Research Assistant, Technician, etc)	1	female	0	Yes	Slightly Prefer	3	Average	2	Highest Preference	4	A bit	1	Slightly Prefer	3	5	Slightly Prefer	Average	Slightly Prefer	Average	Highest Preference	Not at all	Average	Highest Preference	Highest Preference	4	Yes	HIV	1	Latent cells captured from patient blood are mostly from a single latent cell that divided;Latent cells are a consequence of the lifecycle of the virus mentioned	1	1	1	1	0	5	A bit	1	Not at all	0	Not at all	0	Yes	HIV	1	The virus mentioned has evolved to lack CG pairs to avoid cell anti-viral defenses;ZAP interacts with the DNA of the virus mentioned in the summary;ZAP is a protein that is made by the infected host cell	1
652	Graphic-S	Agree	Research Scientist (Graduate Student, Primary Investigator, Post-doc, Research Assistant, Technician, etc)	1	Female	0	Yes	Slightly Prefer	3	Average	2	Slightly Prefer	3	A bit	1	Highest Preference	4	5	Highest Preference	Slightly Prefer	A bit	Average	Highest Preference	Average	Average	Slightly Prefer	Highest Preference	3	Yes	HIV	1	Latent cells captured from patient blood are mostly from a single latent cell that divided;Latent cells are a consequence of the lifecycle of the virus mentioned	1	1	1	1	0	5	A bit	1	A bit	1	Not at all	0	Yes	HIV	1	The virus mentioned has evolved to lack CG pairs to avoid cell anti-viral defenses	1
653	Graphic-S	Agree	Research Scientist (Graduate Student, Primary Investigator, Post-doc, Research Assistant, Technician, etc)	1	male	1	Yes	Average	2	Average	2	Slightly Prefer	3	Average	2	Highest Preference	4	5	Average	Average	Slightly Prefer	Highest Preference	Slightly Prefer	Slightly Prefer	Average	Slightly Prefer	Average	4	Yes	HIV	1	This research created a capture technique to collect all T-cells from patients;Latent cells captured from patient blood are mostly from a single latent cell that divided	0	1	1	1	1	5	Average	2	Average	2	Very much	4	Yes	HIV	1	The virus mentioned has evolved to lack CG pairs to avoid cell anti-viral defenses	1
654	Graphic-S	Agree	Research Scientist (Graduate Student, Primary Investigator, Post-doc, Research Assistant, Technician, etc)	1	male	1	Yes	Average	2	Highest Preference	4	Highest Preference	4	Not at all	0	Slightly Prefer	3	5	Slightly Prefer	Slightly Prefer	Not at all	Slightly Prefer	Highest Preference	Not at all	A bit	Highest Preference	Slightly Prefer	5	Yes	HIV	1	Latent cells captured from patient blood are mostly from a single latent cell that divided;Latent cells are a consequence of the lifecycle of the virus mentioned	1	1	1	1	0	5	Mostly	3	Average	2	Average	2	Yes	HIV	1	The virus mentioned has evolved to lack CG pairs to avoid cell anti-viral defenses;ZAP interacts with the DNA of the virus mentioned in the summary;ZAP is a protein that is made by the infected host cell	1
655	Graphic-S	Agree	Research Scientist (Graduate Student, Primary Investigator, Post-doc, Research Assistant, Technician, etc)	1	Female	0	Yes	Highest Preference	4	Highest Preference	4	Slightly Prefer	3	Highest Preference	4	Highest Preference	4	5	Average	Average	Highest Preference	Slightly Prefer	Highest Preference	Average	Average	Highest Preference	Highest Preference	4	Yes	HIV	1	Latent cells captured from patient blood are mostly from a single latent cell that divided;Captured latent cells have higher expression of genes that increase virus activation	1	1	1	0	1	5	Mostly	3	A bit	1	Average	2	Yes	HIV	1	ZAP is a protein that is made by the infected host cell	1
656	Graphic-S	Agree	Research Scientist (Graduate Student, Primary Investigator, Post-doc, Research Assistant, Technician, etc)	1	female	0	Yes	Average	2	Average	2	Slightly Prefer	3	A bit	1	Highest Preference	4	5	Slightly Prefer	Average	Slightly Prefer	Average	Highest Preference	Slightly Prefer	Average	Slightly Prefer	Slightly Prefer	4	Yes	HIV	1	Latent cells captured from patient blood are mostly from a single latent cell that divided	1	1	1	1	1	6	A bit	1	A bit	1	Not at all	0	Yes	HIV	1	ZAP is a protein that is made by the infected host cell	1
657	Graphic-S	Agree	Research Scientist (Graduate Student, Primary Investigator, Post-doc, Research Assistant, Technician, etc)	1	Female	0	Yes	Highest Preference	4	Average	2	Highest Preference	4	Average	2	Highest Preference	4	5	Highest Preference	Slightly Prefer	Average	Highest Preference	Slightly Prefer	A bit	Highest Preference	Slightly Prefer	Highest Preference	4	Yes	HIV	1	This research created a capture technique to collect all T-cells from patients;Captured latent cells have higher expression of genes that increase virus activation;Latent cells are a consequence of the lifecycle of the virus mentioned	0	1	0	0	0	2	Mostly	3	Mostly	3	Average	2	Yes	HIV	1	The virus mentioned has evolved to lack CG pairs to avoid cell anti-viral defenses;ZAP is a protein that is made by the infected host cell	1
658	Graphic-S	Agree	Research Scientist (Graduate Student, Primary Investigator, Post-doc, Research Assistant, Technician, etc)	1	Male	1	Yes	Average	2	Slightly Prefer	3	Average	2	A bit	1	Highest Preference	4	5	Slightly Prefer	A bit	A bit	Highest Preference	Average	Not at all	Slightly Prefer	Slightly Prefer	Highest Preference	3	Yes	HIV	1	Latent cells are a consequence of the lifecycle of the virus mentioned	1	1	0	1	0	4	Not at all	0	Not at all	0	A bit	1	Yes	HIV	1	The virus mentioned has evolved to lack CG pairs to avoid cell anti-viral defenses;ZAP is a protein that is made by the infected host cell	1
659	Graphic-S	Agree	Research Scientist (Graduate Student, Primary Investigator, Post-doc, Research Assistant, Technician, etc)	1	female	0	Yes	Not at all	0	Highest Preference	4	Highest Preference	4	Slightly Prefer	3	Highest Preference	4	5	Average	A bit	Slightly Prefer	Slightly Prefer	Highest Preference	Slightly Prefer	Slightly Prefer	Highest Preference	Highest Preference	3	Yes	HIV	1	Latent cells captured from patient blood are mostly from a single latent cell that divided;Latent cells are a consequence of the lifecycle of the virus mentioned	1	1	1	1	0	5	Average	2	Average	2	Average	2	Yes	HIV	1	The virus mentioned has evolved to lack CG pairs to avoid cell anti-viral defenses;ZAP is a protein that is made by the infected host cell	1
716	PLS-N	Agree	Adult in a non-science career	2	Female	0	No	Slightly Prefer	3	Highest Preference	4	Not at all	0	A bit	1	Average	2	3											Yes	HIV	1	This research created a capture technique to collect all T-cells from patients	0	1	0	1	1	4	Not at all	0	A bit	1	Not at all	0	Yes	HIV	1	Vertebrates have evolved less AG nucleotide pairs;ZAP interacts with the DNA of the virus mentioned in the summary	0
717	PLS-N	Agree	Adult in a non-science career	2	Male	1	Yes	A bit	1	Highest Preference	4	Not at all	0	Slightly Prefer	3	Slightly Prefer	3	5											Yes	HIV	1	Latent cells captured from patient blood are mostly from a single latent cell that divided;Captured latent cells have higher expression of genes that increase virus activation;Latent cells are a consequence of the lifecycle of the virus mentioned	1	1	1	0	0	4	Not at all	0	Not at all	0	Average	2	Yes	HIV	1	ZAP interacts with the DNA of the virus mentioned in the summary;All possible DNA nucleotide pairs show up at the same rate as each other in vertebrates (eg. AT is present at the same frequency as GT or CG or GC)	1
718	PLS-N	Agree	Undergraduate Student	2	Female	0	Yes	A bit	1	A bit	1	A bit	1	Slightly Prefer	3	A bit	1	4											Yes	HIV	1	Latent cells captured from patient blood are mostly from a single latent cell that divided;Latent cells are a consequence of the lifecycle of the virus mentioned	1	1	1	1	0	5	A bit	1	A bit	1	A bit	1	Yes	I don't know	0	All possible DNA nucleotide pairs show up at the same rate as each other in vertebrates (eg. AT is present at the same frequency as GT or CG or GC)	1
719	PLS-N	Agree	Undergraduate Student	2	male	1	No	Average	2	Average	2	Not at all	0	Slightly Prefer	3	Not at all	0	1											Yes	HIV	1	Latent cells captured from patient blood are mostly from a single latent cell that divided	1	1	1	1	1	6	A bit	1	Not at all	0	Not at all	0	Yes	FIV	0	All possible DNA nucleotide pairs show up at the same rate as each other in vertebrates (eg. AT is present at the same frequency as GT or CG or GC)	1
720	PLS-N	Agree	Undergraduate Student	2	Male	1	Yes	Average	2	A bit	1	Not at all	0	Average	2	A bit	1	3											Yes	I don't know	0	This research created a capture technique to collect all T-cells from patients;Latent cells are a consequence of the lifecycle of the virus mentioned	0	1	0	1	0	2	Not at all	0	A bit	1	Not at all	0	Yes	HIV	1	The virus mentioned has evolved to lack CG pairs to avoid cell anti-viral defenses;ZAP interacts with the DNA of the virus mentioned in the summary;All possible DNA nucleotide pairs show up at the same rate as each other in vertebrates (eg. AT is present at the same frequency as GT or CG or GC)	1
721	PLS-N	Agree	Undergraduate Student	2	Male	1	Yes	Slightly Prefer	3	Highest Preference	4	A bit	1	Slightly Prefer	3	Slightly Prefer	3	3											Yes	HIV	1	Captured latent cells have higher expression of genes that increase virus activation;Latent cells are a consequence of the lifecycle of the virus mentioned	1	1	0	0	0	3	Average	2	Mostly	3	Mostly	3	Yes	FIV	0	The virus mentioned has evolved to lack CG pairs to avoid cell anti-viral defenses;All possible DNA nucleotide pairs show up at the same rate as each other in vertebrates (eg. AT is present at the same frequency as GT or CG or GC)	1
722	PLS-N	Agree	Undergraduate Student	2	female	0	Yes	Highest Preference	4	Highest Preference	4	Average	2	Highest Preference	4	Average	2	5											Yes	HIV	1	Latent cells captured from patient blood are mostly from a single latent cell that divided;Captured latent cells have higher expression of genes that increase virus activation;Latent cells are a consequence of the lifecycle of the virus mentioned	1	1	1	0	0	4	Mostly	3	Very much	4	Average	2	Yes	HIV	1	Vertebrates have evolved less AG nucleotide pairs;The virus mentioned has evolved to lack CG pairs to avoid cell anti-viral defenses;All possible DNA nucleotide pairs show up at the same rate as each other in vertebrates (eg. AT is present at the same frequency as GT or CG or GC)	0
723	PLS-N	Agree	Adult in a non-science career	2	Female	0	No	Average	2	A bit	1	Average	2	A bit	1	Average	2	5											Yes	HIV	1	This research created a capture technique to collect all T-cells from patients	0	1	0	1	1	4	Average	2	Average	2	A bit	1	Yes	HIV	1	Vertebrates have evolved less AG nucleotide pairs;The virus mentioned has evolved to lack CG pairs to avoid cell anti-viral defenses;ZAP interacts with the DNA of the virus mentioned in the summary;All possible DNA nucleotide pairs show up at the same rate as each other in vertebrates (eg. AT is present at the same frequency as GT or CG or GC);ZAP is a protein that is made by the infected host ce…	0
724	PLS-N	Agree	Adult in a non-science career	2	Female	0	Yes	A bit	1	Highest Preference	4	Average	2	Not at all	0	Highest Preference	4	5											Yes	HIV	1	This research created a capture technique to collect all T-cells from patients	0	1	0	1	1	4	A bit	1	Average	2	Mostly	3	Yes	HIV	1	All possible DNA nucleotide pairs show up at the same rate as each other in vertebrates (eg. AT is present at the same frequency as GT or CG or GC)	1
725	PLS-N	Agree	Adult in a non-science career	2	female	0	Yes	Slightly Prefer	3	Average	2	A bit	1	A bit	1	Average	2	3											Yes	HIV	1	Latent cells captured from patient blood are mostly from a single latent cell that divided;Latent cells are a consequence of the lifecycle of the virus mentioned	1	1	1	1	0	5	Mostly	3	Mostly	3	Not at all	0	Yes	HIV	1	Vertebrates have evolved less AG nucleotide pairs;The virus mentioned has evolved to lack CG pairs to avoid cell anti-viral defenses;ZAP interacts with the DNA of the virus mentioned in the summary	0
726	PLS-N	Agree	Adult in a non-science career	2	female	0	Yes	Highest Preference	4	Slightly Prefer	3	Slightly Prefer	3	Slightly Prefer	3	Slightly Prefer	3	5											Yes	HIV	1	This research created a capture technique to collect all T-cells from patients;Captured latent cells have higher expression of genes that increase virus activation;Latent cells are a consequence of the lifecycle of the virus mentioned	0	1	0	0	0	2	A bit	1	A bit	1	A bit	1	Yes	HIV	1	The virus mentioned has evolved to lack CG pairs to avoid cell anti-viral defenses;ZAP interacts with the DNA of the virus mentioned in the summary;All possible DNA nucleotide pairs show up at the same rate as each other in vertebrates (eg. AT is present at the same frequency as GT or CG or GC);ZAP is a protein that is made by the infected host cell	1
727	PLS-N	Agree	Adult in a non-science career	2	Male	1	Technically science credit, but a creation/evolution class in Bible college.	Average	2	Slightly Prefer	3	Average	2	Highest Preference	4	Slightly Prefer	3	5											Yes	HIV	1	This research created a capture technique to collect all T-cells from patients;Latent cells are a consequence of the lifecycle of the virus mentioned	0	1	0	1	0	3	Mostly	3	Average	2	Average	2	Yes	HIV	1	The virus mentioned has evolved to lack CG pairs to avoid cell anti-viral defenses;ZAP interacts with the DNA of the virus mentioned in the summary	1
728	PLS-N	Agree	Adult in a non-science career	2	Female	0	Yes	A bit	1	Slightly Prefer	3	Slightly Prefer	3	A bit	1	Slightly Prefer	3	4											Yes	HIV	1	This research created a capture technique to collect all T-cells from patients;Latent cells captured from patient blood are mostly from a single latent cell that divided;Latent cells are a consequence of the lifecycle of the virus mentioned	0	1	1	1	0	4	Very much	4	Very much	4	Very much	4	Yes	HIV	1	The virus mentioned has evolved to lack CG pairs to avoid cell anti-viral defenses;ZAP interacts with the DNA of the virus mentioned in the summary	1
729	PLS-N	Agree	Adult in a non-science career	2	Female	0	Yes	Highest Preference	4	Average	2	A bit	1	Not at all	0	Slightly Prefer	3	5											Yes	HIV	1	Latent cells captured from patient blood are mostly from a single latent cell that divided;Captured latent cells have higher expression of genes that increase virus activation;Latent cells are a consequence of the lifecycle of the virus mentioned	1	1	1	0	0	4	Average	2	Average	2	Average	2	Yes	HIV	1	The virus mentioned has evolved to lack CG pairs to avoid cell anti-viral defenses;ZAP interacts with the DNA of the virus mentioned in the summary	1
730	PLS-N	Agree	Adult in a non-science career	2	Genderfluid she/they		Yes	Average	2	Average	2	Average	2	A bit	1	Average	2	4											Yes	HIV	1	Latent cells captured from patient blood are mostly from a single latent cell that divided;Latent cells are a consequence of the lifecycle of the virus mentioned	1	1	1	1	0	5	Average	2	Mostly	3	Mostly	3	Yes	HIV	1	The virus mentioned has evolved to lack CG pairs to avoid cell anti-viral defenses;ZAP interacts with the DNA of the virus mentioned in the summary	1
731	PLS-N	Agree	Undergraduate Student	2	Male	1	Yes	Highest Preference	4	A bit	1	Not at all	0	Slightly Prefer	3	Slightly Prefer	3	5											Yes	HIV	1	Latent cells captured from patient blood are mostly from a single latent cell that divided;Captured latent cells have higher expression of genes that increase virus activation	1	1	1	0	1	5	A bit	1	A bit	1	Not at all	0	Yes	HIV	1	The virus mentioned has evolved to lack CG pairs to avoid cell anti-viral defenses;ZAP interacts with the DNA of the virus mentioned in the summary	1
732	PLS-N	Agree	Undergraduate Student	2			Yes	Average	2	Not at all	0	Average	2	Highest Preference	4	Slightly Prefer	3	5											Yes	HIV	1	This research created a capture technique to collect all T-cells from patients;Latent cells captured from patient blood are mostly from a single latent cell that divided	0	1	1	1	1	5	Average	2	A bit	1	Mostly	3	Yes	HIV	1	The virus mentioned has evolved to lack CG pairs to avoid cell anti-viral defenses;ZAP interacts with the DNA of the virus mentioned in the summary	1
733	PLS-N	Agree	Adult in a non-science career	2	female	0	Yes	Average	2	A bit	1	Average	2	Slightly Prefer	3	Slightly Prefer	3	4											Yes	HIV	1	Latent cells captured from patient blood are mostly from a single latent cell that divided;Captured latent cells have higher expression of genes that increase virus activation	1	1	1	0	1	5	Mostly	3	Average	2	Mostly	3	Yes	HIV	1	Vertebrates have evolved less AG nucleotide pairs;The virus mentioned has evolved to lack CG pairs to avoid cell anti-viral defenses	0
734	PLS-N	Agree	Adult in a non-science career	2	Female	0	Yes	Highest Preference	4	Highest Preference	4	Highest Preference	4	A bit	1	Slightly Prefer	3	5											Yes	HIV	1	Latent cells captured from patient blood are mostly from a single latent cell that divided	1	1	1	1	1	6	Mostly	3	Average	2	Mostly	3	Yes	HIV	1	The virus mentioned has evolved to lack CG pairs to avoid cell anti-viral defenses;ZAP interacts with the DNA of the virus mentioned in the summary	1
735	PLS-N	Agree	Adult in a non-science career	2	F	0	Yes	Not at all	0	Slightly Prefer	3	Slightly Prefer	3	Not at all	0	Highest Preference	4	5											Yes	HIV	1	Latent cells captured from patient blood are mostly from a single latent cell that divided	1	1	1	1	1	6	Very much	4	Mostly	3	Mostly	3	Yes	HIV	1	The virus mentioned has evolved to lack CG pairs to avoid cell anti-viral defenses;ZAP interacts with the DNA of the virus mentioned in the summary	1
736	PLS-N	Agree	Undergraduate Student	2	Female	0	Yes	Slightly Prefer	3	Highest Preference	4	Highest Preference	4	Average	2	Slightly Prefer	3	4											Yes	HIV	1	This research created a capture technique to collect all T-cells from patients;Captured latent cells have higher expression of genes that increase virus activation;Latent cells are a consequence of the lifecycle of the virus mentioned	0	1	0	0	0	2	Very much	4	Very much	4	Very much	4	Yes	HIV	1	The virus mentioned has evolved to lack CG pairs to avoid cell anti-viral defenses;All possible DNA nucleotide pairs show up at the same rate as each other in vertebrates (eg. AT is present at the same frequency as GT or CG or GC);ZAP is a protein that is made by the infected host cell	1
737	PLS-N	Agree	Adult in a non-science career	2	male	1	No	Highest Preference	4	Not at all	0	Not at all	0	Average	2	A bit	1	5											Yes	HIV	1	This research created a capture technique to collect all T-cells from patients;Latent cells are a consequence of the lifecycle of the virus mentioned	0	1	0	1	0	3	A bit	1	Average	2	Not at all	0	Yes	HIV	1	The virus mentioned has evolved to lack CG pairs to avoid cell anti-viral defenses	1
738	PLS-N	Agree	Undergraduate Student	2	Female	0	Yes	Slightly Prefer	3	A bit	1	Highest Preference	4	Slightly Prefer	3	Average	2	5											Yes	HIV	1	This research created a capture technique to collect all T-cells from patients;The capture technique is a type of cure for the virus discussed in the summary;Latent cells captured from patient blood are mostly from a single latent cell that divided;Latent cells are a consequence of the lifecycle of the virus mentioned	0	0	1	1	0	3	Mostly	3	Average	2	Mostly	3	Yes	HIV	1	The virus mentioned has evolved to lack CG pairs to avoid cell anti-viral defenses;ZAP interacts with the DNA of the virus mentioned in the summary;ZAP is a protein that is made by the infected host cell	1
739	PLS-N	Agree	Undergraduate Student	2	Male	1	Yes	Slightly Prefer	3	Average	2	Highest Preference	4	Average	2	Slightly Prefer	3	4											Yes	HIV	1	The capture technique is a type of cure for the virus discussed in the summary;Latent cells are a consequence of the lifecycle of the virus mentioned	1	0	0	1	0	3	A bit	1	Average	2	A bit	1	Yes	HIV	1	The virus mentioned has evolved to lack CG pairs to avoid cell anti-viral defenses;ZAP interacts with the DNA of the virus mentioned in the summary;ZAP is a protein that is made by the infected host cell	1
740	PLS-N	Agree	Undergraduate Student	2	Female	0	Yes	Slightly Prefer	3	Average	2	Slightly Prefer	3	Average	2	Average	2	4											Yes	HIV	1	This research created a capture technique to collect all T-cells from patients;Latent cells captured from patient blood are mostly from a single latent cell that divided;Latent cells are a consequence of the lifecycle of the virus mentioned	0	1	1	1	0	4	Average	2	Mostly	3	Mostly	3	Yes	HIV	1	The virus mentioned has evolved to lack CG pairs to avoid cell anti-viral defenses;ZAP interacts with the DNA of the virus mentioned in the summary;ZAP is a protein that is made by the infected host cell	1
741	PLS-N	Agree	Undergraduate Student	2	Female	0	Yes	Slightly Prefer	3	Slightly Prefer	3	Slightly Prefer	3	Average	2	Slightly Prefer	3	4											Yes	HIV	1	This research created a capture technique to collect all T-cells from patients;Latent cells captured from patient blood are mostly from a single latent cell that divided;Latent cells are a consequence of the lifecycle of the virus mentioned	0	1	1	1	0	4	Average	2	Mostly	3	Mostly	3	Yes	HIV	1	The virus mentioned has evolved to lack CG pairs to avoid cell anti-viral defenses;ZAP interacts with the DNA of the virus mentioned in the summary;ZAP is a protein that is made by the infected host cell	1
742	PLS-N	Agree	Adult in a non-science career	2	Female	0	Yes	Average	2	Slightly Prefer	3	A bit	1	Highest Preference	4	Slightly Prefer	3	4											Yes	HIV	1	Captured latent cells have higher expression of genes that increase virus activation	1	1	0	0	1	4	Average	2	Mostly	3	Average	2	Yes	HIV	1	The virus mentioned has evolved to lack CG pairs to avoid cell anti-viral defenses	1
743	PLS-N	Agree	Undergraduate Student	2	Male	1	Yes	Slightly Prefer	3	Highest Preference	4	Slightly Prefer	3	Slightly Prefer	3	Highest Preference	4	5											Yes	HIV	1	This research created a capture technique to collect all T-cells from patients;Latent cells captured from patient blood are mostly from a single latent cell that divided;Latent cells are a consequence of the lifecycle of the virus mentioned	0	1	1	1	0	4	Very much	4	Average	2	Mostly	3	Yes	HIV	1	The virus mentioned has evolved to lack CG pairs to avoid cell anti-viral defenses;ZAP interacts with the DNA of the virus mentioned in the summary;ZAP is a protein that is made by the infected host cell	1
744	PLS-N	Agree	Undergraduate Student	2	Female	0	Yes	A bit	1	Slightly Prefer	3	Average	2	Average	2	Highest Preference	4	4											Yes	HIV	1	Latent cells captured from patient blood are mostly from a single latent cell that divided;Captured latent cells have higher expression of genes that increase virus activation;Latent cells are a consequence of the lifecycle of the virus mentioned	1	1	1	0	0	4	Mostly	3	Mostly	3	Very much	4	Yes	HIV	1	The virus mentioned has evolved to lack CG pairs to avoid cell anti-viral defenses;ZAP interacts with the DNA of the virus mentioned in the summary;ZAP is a protein that is made by the infected host cell	1
745	PLS-N	Agree	Adult in a non-science career	2	Female	0	Yes	Not at all	0	A bit	1	Average	2	Slightly Prefer	3	Average	2	5											Yes	HIV	1	Latent cells captured from patient blood are mostly from a single latent cell that divided;Latent cells are a consequence of the lifecycle of the virus mentioned	1	1	1	1	0	5	Average	2	Average	2	Average	2	Yes	HIV	1	The virus mentioned has evolved to lack CG pairs to avoid cell anti-viral defenses;ZAP interacts with the DNA of the virus mentioned in the summary;ZAP is a protein that is made by the infected host cell	1
746	PLS-N	Agree	Adult in a non-science career	2	female	0	Yes	A bit	1	Slightly Prefer	3	Average	2	Not at all	0	Highest Preference	4	5											Yes	HIV	1	Latent cells captured from patient blood are mostly from a single latent cell that divided;Latent cells are a consequence of the lifecycle of the virus mentioned	1	1	1	1	0	5	A bit	1	Mostly	3	Not at all	0	Yes	HIV	1	The virus mentioned has evolved to lack CG pairs to avoid cell anti-viral defenses	1
747	PLS-N	Agree	Adult in a non-science career	2	Female	0	No	Average	2	Slightly Prefer	3	A bit	1	Slightly Prefer	3	Highest Preference	4	4											Yes	HIV	1	Latent cells captured from patient blood are mostly from a single latent cell that divided;Latent cells are a consequence of the lifecycle of the virus mentioned	1	1	1	1	0	5	A bit	1	A bit	1	Not at all	0	Yes	HIV	1	The virus mentioned has evolved to lack CG pairs to avoid cell anti-viral defenses;ZAP interacts with the DNA of the virus mentioned in the summary;ZAP is a protein that is made by the infected host cell	1
748	PLS-N	Agree	Adult in a non-science career	2	Male	1	No	Average	2	Slightly Prefer	3	A bit	1	Not at all	0	Average	2	3											Yes	HIV	1	Latent cells captured from patient blood are mostly from a single latent cell that divided	1	1	1	1	1	6	Average	2	Mostly	3	Average	2	Yes	HIV	1	The virus mentioned has evolved to lack CG pairs to avoid cell anti-viral defenses	1
749	PLS-N	Agree	Adult in a non-science career	2	Female	0	Yes	A bit	1	A bit	1	Not at all	0	Highest Preference	4	Slightly Prefer	3	5											Yes	HIV	1	Latent cells captured from patient blood are mostly from a single latent cell that divided	1	1	1	1	1	6	Mostly	3	Very much	4	Mostly	3	Yes	HIV	1	The virus mentioned has evolved to lack CG pairs to avoid cell anti-viral defenses	1
750	PLS-N	Agree	Undergraduate Student	2	Female	0	Yes	Highest Preference	4	Highest Preference	4	Not at all	0	Average	2	A bit	1	2											Yes	HIV	1	This research created a capture technique to collect all T-cells from patients;The capture technique is a type of cure for the virus discussed in the summary	0	0	0	1	1	3	Not at all	0	A bit	1	A bit	1	Yes	HIV	1	The virus mentioned has evolved to lack CG pairs to avoid cell anti-viral defenses;ZAP is a protein that is made by the infected host cell	1
751	PLS-N	Agree	Adult in a non-science career	2	Male	1	No	Slightly Prefer	3	Highest Preference	4	A bit	1	A bit	1	Average	2	3											Yes	HIV	1	Latent cells captured from patient blood are mostly from a single latent cell that divided;Captured latent cells have higher expression of genes that increase virus activation;Latent cells are a consequence of the lifecycle of the virus mentioned	1	1	1	0	0	4	Average	2	Mostly	3	Average	2	Yes	HIV	1	The virus mentioned has evolved to lack CG pairs to avoid cell anti-viral defenses;ZAP is a protein that is made by the infected host cell	1
752	PLS-N	Agree	Adult in a non-science career	2	Male	1	No	Slightly Prefer	3	Highest Preference	4	Not at all	0	Average	2	Slightly Prefer	3	4											Yes	HIV	1	This research created a capture technique to collect all T-cells from patients;Latent cells captured from patient blood are mostly from a single latent cell that divided	0	1	1	1	1	5	Average	2	Mostly	3	Mostly	3	Yes	HIV	1	The virus mentioned has evolved to lack CG pairs to avoid cell anti-viral defenses;ZAP is a protein that is made by the infected host cell	1
753	PLS-N	Agree	Adult in a non-science career	2	male	1	Yes	Average	2	A bit	1	Slightly Prefer	3	Highest Preference	4	Slightly Prefer	3	4											Yes	HIV	1	Latent cells captured from patient blood are mostly from a single latent cell that divided	1	1	1	1	1	6	Average	2	Mostly	3	Mostly	3	Yes	HIV	1	The virus mentioned has evolved to lack CG pairs to avoid cell anti-viral defenses;ZAP is a protein that is made by the infected host cell	1
754	PLS-N	Agree	Adult in a non-science career	2	female	0	Yes	A bit	1	Slightly Prefer	3	Highest Preference	4	A bit	1	Slightly Prefer	3	5											Yes	HIV	1	Latent cells captured from patient blood are mostly from a single latent cell that divided;Captured latent cells have higher expression of genes that increase virus activation;Latent cells are a consequence of the lifecycle of the virus mentioned	1	1	1	0	0	4	Average	2	Mostly	3	Average	2
755	PLS-N	Agree	Adult in a non-science career	2	female	0	Yes	Average	2	Slightly Prefer	3	Average	2	Slightly Prefer	3	Slightly Prefer	3	5											Yes	HIV	1	Latent cells captured from patient blood are mostly from a single latent cell that divided;Captured latent cells have higher expression of genes that increase virus activation;Latent cells are a consequence of the lifecycle of the virus mentioned	1	1	1	0	0	4	Average	2	Mostly	3	Average	2
756	PLS-N	Agree	Adult in a non-science career	2	Female	0	Yes	Not at all	0	Slightly Prefer	3	A bit	1	Not at all	0	Slightly Prefer	3	5											Yes	HIV	1	Latent cells captured from patient blood are mostly from a single latent cell that divided;Latent cells are a consequence of the lifecycle of the virus mentioned	1	1	1	1	0	5	A bit	1	A bit	1	A bit	1
757	PLS-N	Agree	Adult in a non-science career	2	Female	0	Yes	Not at all	0	Average	2	Average	2	Not at all	0	Highest Preference	4	5											Yes	HIV	1	Latent cells captured from patient blood are mostly from a single latent cell that divided;Latent cells are a consequence of the lifecycle of the virus mentioned	1	1	1	1	0	5	Mostly	3	Mostly	3	Mostly	3
758	PLS-N	Agree	Undergraduate Student	2	Woman	0	Yes	A bit	1	Average	2	Not at all	0	A bit	1	Average	2	4											Yes	HIV	1	Latent cells captured from patient blood are mostly from a single latent cell that divided	1	1	1	1	1	6	A bit	1	Average	2	A bit	1
759	PLS-N	Agree	Adult in a non-science career	2	Female	0	No	Average	2	Slightly Prefer	3	A bit	1	Average	2	Slightly Prefer	3	4											Yes	HIV	1	Latent cells captured from patient blood are mostly from a single latent cell that divided	1	1	1	1	1	6	Average	2	A bit	1	Mostly	3
760	PLS-N	Agree	Adult in a non-science career	2	female	0	Yes	A bit	1	Average	2	A bit	1	Not at all	0	Slightly Prefer	3	5											Yes	HIV	1	Latent cells captured from patient blood are mostly from a single latent cell that divided	1	1	1	1	1	6	Mostly	3	Very much	4	Mostly	3
761	PLS-N	Agree	Adult in a non-science career	2	Female	0	Yes	A bit	1	A bit	1	Highest Preference	4	Not at all	0	Slightly Prefer	3	5											Yes	HIV	1	Latent cells captured from patient blood are mostly from a single latent cell that divided	1	1	1	1	1	6	Mostly	3	Very much	4	Very much	4
762	PLS-N	Agree	Adult in a non-science career	2	female	0	No	A bit	1	A bit	1	Not at all	0	A bit	1	Highest Preference	4	5											Yes	HIV	1	Latent cells captured from patient blood are mostly from a single latent cell that divided	1	1	1	1	1	6	Mostly	3	Very much	4	Average	2
820	PLS-R	Agree	Adult in a science-related career	3			Yes	A bit	1	A bit	1	Average	2	Slightly Prefer	3	A bit	1	4											Yes	HIV	1	This research created a capture technique to collect all T-cells from patients;The capture technique is a type of cure for the virus discussed in the summary;Latent cells captured from patient blood are mostly from a single latent cell that divided;Captured latent cells have higher expression of genes that increase virus activation;Latent cells are a consequence of the lifecycle of the virus ment…	0	0	1	0	0	2	Very much	4	Very much	4	Very much	4	Yes	HIV	1	Vertebrates have evolved less AG nucleotide pairs;The virus mentioned has evolved to lack CG pairs to avoid cell anti-viral defenses;ZAP interacts with the DNA of the virus mentioned in the summary	0
821	PLS-R	Agree	Adult in a science-related career	3			Yes	Average	2	A bit	1	Average	2	A bit	1	Highest Preference	4	4											Yes	HIV	1	Latent cells captured from patient blood are mostly from a single latent cell that divided;Captured latent cells have higher expression of genes that increase virus activation;Latent cells are a consequence of the lifecycle of the virus mentioned	1	1	1	0	0	4	Very much	4	Mostly	3	Mostly	3	Yes	HIV	1	Vertebrates have evolved less AG nucleotide pairs	0
822	PLS-R	Agree	Adult in a science-related career	3	Female	0	Yes	A bit	1	A bit	1	Not at all	0	Slightly Prefer	3	Average	2	4											Yes	HIV	1	Latent cells captured from patient blood are mostly from a single latent cell that divided;Latent cells are a consequence of the lifecycle of the virus mentioned	1	1	1	1	0	5	Not at all	0	Mostly	3	Not at all	0	Yes	HIV	1	Vertebrates have evolved less AG nucleotide pairs;The virus mentioned has evolved to lack CG pairs to avoid cell anti-viral defenses;ZAP interacts with the DNA of the virus mentioned in the summary	0
823	PLS-R	Agree	Adult in a science-related career	3	Female	0	Yes	Slightly Prefer	3	A bit	1	Highest Preference	4	Slightly Prefer	3	Average	2	5											Yes	HIV	1	Captured latent cells have higher expression of genes that increase virus activation;Latent cells are a consequence of the lifecycle of the virus mentioned	1	1	0	0	0	3	Mostly	3	Mostly	3	Very much	4	Yes	HIV	1	The virus mentioned has evolved to lack CG pairs to avoid cell anti-viral defenses;ZAP interacts with the DNA of the virus mentioned in the summary	1
824	PLS-R	Agree	Adult in a science-related career	3	Female	0	Yes	Highest Preference	4	Highest Preference	4	Not at all	0	Not at all	0	A bit	1	4											Yes	HIV	1	This research created a capture technique to collect all T-cells from patients;Latent cells captured from patient blood are mostly from a single latent cell that divided;Latent cells are a consequence of the lifecycle of the virus mentioned	0	1	1	1	0	4	Average	2	Average	2	Average	2	Yes	Influenza	0	The virus mentioned has evolved to lack CG pairs to avoid cell anti-viral defenses;ZAP interacts with the DNA of the virus mentioned in the summary;ZAP is a protein that is made by the infected host cell	1
825	PLS-R	Agree	Adult in a science-related career	3	Female	0	Yes	Slightly Prefer	3	Slightly Prefer	3	Highest Preference	4	Slightly Prefer	3	Slightly Prefer	3	5											Yes	HIV	1	This research created a capture technique to collect all T-cells from patients;Latent cells captured from patient blood are mostly from a single latent cell that divided;Latent cells are a consequence of the lifecycle of the virus mentioned	0	1	1	1	0	4	Average	2	Average	2	Average	2	Yes	HIV	1	The virus mentioned has evolved to lack CG pairs to avoid cell anti-viral defenses;ZAP interacts with the DNA of the virus mentioned in the summary	1
826	PLS-R	Agree	Adult in a science-related career	3	Male	1	Yes	Average	2	A bit	1	Average	2	A bit	1	Slightly Prefer	3	5											Yes	HIV	1	Latent cells captured from patient blood are mostly from a single latent cell that divided;Captured latent cells have higher expression of genes that increase virus activation;Latent cells are a consequence of the lifecycle of the virus mentioned	1	1	1	0	0	4	Average	2	Mostly	3	Average	2	Yes	HIV	1	The virus mentioned has evolved to lack CG pairs to avoid cell anti-viral defenses;ZAP interacts with the DNA of the virus mentioned in the summary	1
827	PLS-R	Agree	Adult in a science-related career	3	Female	0	Yes	Not at all	0	A bit	1	Slightly Prefer	3	Highest Preference	4	Highest Preference	4	5											Yes	HIV	1	Latent cells captured from patient blood are mostly from a single latent cell that divided;Captured latent cells have higher expression of genes that increase virus activation;Latent cells are a consequence of the lifecycle of the virus mentioned	1	1	1	0	0	4	Average	2	Very much	4	Average	2	Yes	HIV	1	The virus mentioned has evolved to lack CG pairs to avoid cell anti-viral defenses;ZAP interacts with the DNA of the virus mentioned in the summary	1
828	PLS-R	Agree	Adult in a science-related career	3	Female	0	Yes	Average	2	Highest Preference	4	Average	2	A bit	1	Average	2	5											Yes	HIV	1	Latent cells captured from patient blood are mostly from a single latent cell that divided;Captured latent cells have higher expression of genes that increase virus activation	1	1	1	0	1	5	Mostly	3	Very much	4	Very much	4	Yes	HIV	1	The virus mentioned has evolved to lack CG pairs to avoid cell anti-viral defenses;ZAP interacts with the DNA of the virus mentioned in the summary	1
829	PLS-R	Agree	Adult in a science-related career	3	cis-female	0	Yes	Not at all	0	Not at all	0	Slightly Prefer	3	Slightly Prefer	3	Slightly Prefer	3	5											Yes	HIV	1	Latent cells captured from patient blood are mostly from a single latent cell that divided;Captured latent cells have higher expression of genes that increase virus activation;Latent cells are a consequence of the lifecycle of the virus mentioned	1	1	1	0	0	4	Very much	4	Very much	4	Mostly	3	Yes	HIV	1	The virus mentioned has evolved to lack CG pairs to avoid cell anti-viral defenses;ZAP interacts with the DNA of the virus mentioned in the summary;ZAP is a protein that is made by the infected host cell	1
830	PLS-R	Agree	Adult in a science-related career	3	male	1	Yes	A bit	1	Slightly Prefer	3	Slightly Prefer	3	Average	2	Slightly Prefer	3	5											Yes	HIV	1	This research created a capture technique to collect all T-cells from patients;Latent cells captured from patient blood are mostly from a single latent cell that divided;Latent cells are a consequence of the lifecycle of the virus mentioned	0	1	1	1	0	4	A bit	1	Average	2	Average	2	Yes	HIV	1	The virus mentioned has evolved to lack CG pairs to avoid cell anti-viral defenses;ZAP interacts with the DNA of the virus mentioned in the summary;ZAP is a protein that is made by the infected host cell	1
831	PLS-R	Agree	Adult in a science-related career	3	Female	0	Yes	Slightly Prefer	3	Slightly Prefer	3	Average	2	Highest Preference	4	Slightly Prefer	3	5											Yes	HIV	1	The capture technique is a type of cure for the virus discussed in the summary;Latent cells captured from patient blood are mostly from a single latent cell that divided;Latent cells are a consequence of the lifecycle of the virus mentioned	1	0	1	1	0	4	Mostly	3	Mostly	3	Very much	4	Yes	HIV	1	The virus mentioned has evolved to lack CG pairs to avoid cell anti-viral defenses	1
832	PLS-R	Agree	Adult in a science-related career	3	Male	1	Yes	Slightly Prefer	3	Slightly Prefer	3	Average	2	Slightly Prefer	3	Highest Preference	4	5											Yes	HIV	1	This research created a capture technique to collect all T-cells from patients;Latent cells captured from patient blood are mostly from a single latent cell that divided;Latent cells are a consequence of the lifecycle of the virus mentioned	0	1	1	1	0	4	Average	2	Mostly	3	A bit	1	Yes	HIV	1	The virus mentioned has evolved to lack CG pairs to avoid cell anti-viral defenses	1
833	PLS-R	Agree	Adult in a science-related career	3	female	0	Yes	A bit	1	Average	2	Highest Preference	4	Slightly Prefer	3	A bit	1	5											Yes	HIV	1	This research created a capture technique to collect all T-cells from patients;Latent cells captured from patient blood are mostly from a single latent cell that divided	0	1	1	1	1	5	Mostly	3	Very much	4	Average	2	Yes	HIV	1	The virus mentioned has evolved to lack CG pairs to avoid cell anti-viral defenses	1
834	PLS-R	Agree	Adult in a science-related career	3	Female	0	Yes	Average	2	Slightly Prefer	3	Highest Preference	4	Slightly Prefer	3	Average	2	5											Yes	HIV	1	Latent cells captured from patient blood are mostly from a single latent cell that divided;Latent cells are a consequence of the lifecycle of the virus mentioned	1	1	1	1	0	5	Very much	4	Mostly	3	Not at all	0	Yes	HIV	1	The virus mentioned has evolved to lack CG pairs to avoid cell anti-viral defenses	1
835	PLS-R	Agree	Adult in a science-related career	3	female	0	Yes	Not at all	0	Not at all	0	Highest Preference	4	Slightly Prefer	3	Slightly Prefer	3	5											Yes	HIV	1	Latent cells captured from patient blood are mostly from a single latent cell that divided;Latent cells are a consequence of the lifecycle of the virus mentioned	1	1	1	1	0	5	Very much	4	Very much	4	Mostly	3	Yes	HIV	1	ZAP is a protein that is made by the infected host cell	1
836	PLS-R	Agree	Adult in a science-related career	3	Female	0	Yes	A bit	1	Highest Preference	4	Average	2	A bit	1	Slightly Prefer	3	5											Yes	HIV	1	The capture technique is a type of cure for the virus discussed in the summary;Latent cells captured from patient blood are mostly from a single latent cell that divided	1	0	1	1	1	5	Average	2	Very much	4	Very much	4	Yes	HIV	1	The virus mentioned has evolved to lack CG pairs to avoid cell anti-viral defenses	1
837	PLS-R	Agree	Adult in a science-related career	3	female	0	Yes	Average	2	Slightly Prefer	3	Average	2	A bit	1	Highest Preference	4	5											Yes	HIV	1	Latent cells captured from patient blood are mostly from a single latent cell that divided;Latent cells are a consequence of the lifecycle of the virus mentioned	1	1	1	1	0	5	Mostly	3	Very much	4	Average	2	Yes	HIV	1	The virus mentioned has evolved to lack CG pairs to avoid cell anti-viral defenses;ZAP interacts with the DNA of the virus mentioned in the summary;ZAP is a protein that is made by the infected host cell	1
838	PLS-R	Agree	Adult in a science-related career	3	Female	0	Yes	Slightly Prefer	3	Slightly Prefer	3	Average	2	A bit	1	Slightly Prefer	3	5											Yes	HIV	1	Latent cells captured from patient blood are mostly from a single latent cell that divided	1	1	1	1	1	6	Mostly	3	Mostly	3	Average	2	Yes	HIV	1	The virus mentioned has evolved to lack CG pairs to avoid cell anti-viral defenses;ZAP interacts with the DNA of the virus mentioned in the summary;ZAP is a protein that is made by the infected host cell	1
839	PLS-R	Agree	Adult in a science-related career	3	Female	0	Yes	A bit	1	Average	2	Slightly Prefer	3	Highest Preference	4	Slightly Prefer	3	5											Yes	HIV	1	Latent cells captured from patient blood are mostly from a single latent cell that divided	1	1	1	1	1	6	Mostly	3	Mostly	3	Very much	4	Yes	HIV	1	The virus mentioned has evolved to lack CG pairs to avoid cell anti-viral defenses	1
840	PLS-R	Agree	Adult in a science-related career	3	female	0	Yes	Average	2	Slightly Prefer	3	Slightly Prefer	3	Average	2	Highest Preference	4	5											Yes	HIV	1	Latent cells captured from patient blood are mostly from a single latent cell that divided	1	1	1	1	1	6	Average	2	Mostly	3	Average	2	Yes	HIV	1	The virus mentioned has evolved to lack CG pairs to avoid cell anti-viral defenses	1
841	PLS-R	Agree	Adult in a science-related career	3	Female	0	Yes	A bit	1	Highest Preference	4	Average	2	Average	2	Slightly Prefer	3	5											Yes	HIV	1	This research created a capture technique to collect all T-cells from patients;Latent cells are a consequence of the lifecycle of the virus mentioned	0	1	0	1	0	3	Average	2	Average	2	A bit	1	Yes	HIV	1	The virus mentioned has evolved to lack CG pairs to avoid cell anti-viral defenses;ZAP is a protein that is made by the infected host cell	1
842	PLS-R	Agree	Adult in a science-related career	3	female	0	Yes	Highest Preference	4	Highest Preference	4	Highest Preference	4	Highest Preference	4	Highest Preference	4	5											Yes	HIV	1	Captured latent cells have higher expression of genes that increase virus activation;Latent cells are a consequence of the lifecycle of the virus mentioned	1	1	0	0	0	3	Mostly	3	Average	2	Very much	4	Yes	HIV	1	The virus mentioned has evolved to lack CG pairs to avoid cell anti-viral defenses;ZAP is a protein that is made by the infected host cell	1
843	PLS-R	Agree	Adult in a science-related career	3	Male	1	Yes	Slightly Prefer	3	Highest Preference	4	Average	2	Highest Preference	4	Slightly Prefer	3	5											Yes	HIV	1	Latent cells are a consequence of the lifecycle of the virus mentioned	1	1	0	1	0	4	Mostly	3	Average	2	Not at all	0	Yes	HIV	1	The virus mentioned has evolved to lack CG pairs to avoid cell anti-viral defenses;ZAP is a protein that is made by the infected host cell	1
844	PLS-R	Agree	Adult in a science-related career	3	Female	0	Yes	Average	2	Slightly Prefer	3	Slightly Prefer	3	Slightly Prefer	3	Slightly Prefer	3	5											Yes	HIV	1	This research created a capture technique to collect all T-cells from patients;Latent cells captured from patient blood are mostly from a single latent cell that divided;Latent cells are a consequence of the lifecycle of the virus mentioned	0	1	1	1	0	4	A bit	1	Mostly	3	Average	2	Yes	HIV	1	The virus mentioned has evolved to lack CG pairs to avoid cell anti-viral defenses;ZAP is a protein that is made by the infected host cell	1
845	PLS-R	Agree	Adult in a science-related career	3	Female	0	Yes	A bit	1	Average	2	Slightly Prefer	3	Slightly Prefer	3	Average	2	5											Yes	HIV	1	Latent cells captured from patient blood are mostly from a single latent cell that divided;Latent cells are a consequence of the lifecycle of the virus mentioned	1	1	1	1	0	5	Average	2	Average	2	A bit	1	Yes	HIV	1	The virus mentioned has evolved to lack CG pairs to avoid cell anti-viral defenses;ZAP is a protein that is made by the infected host cell	1
846	PLS-R	Agree	Adult in a science-related career	3	Female	0	Yes	Highest Preference	4	Slightly Prefer	3	Average	2	Slightly Prefer	3	Slightly Prefer	3	5											Yes	HIV	1	Latent cells captured from patient blood are mostly from a single latent cell that divided;Latent cells are a consequence of the lifecycle of the virus mentioned	1	1	1	1	0	5	Mostly	3	Mostly	3	Average	2	Yes	HIV	1	The virus mentioned has evolved to lack CG pairs to avoid cell anti-viral defenses;ZAP is a protein that is made by the infected host cell	1
847	PLS-R	Agree	Adult in a science-related career	3	Male	1	Yes	A bit	1	A bit	1	Highest Preference	4	Slightly Prefer	3	Highest Preference	4	5											Yes	HIV	1	Latent cells captured from patient blood are mostly from a single latent cell that divided;Latent cells are a consequence of the lifecycle of the virus mentioned	1	1	1	1	0	5	Mostly	3	Very much	4	Mostly	3	Yes	HIV	1	The virus mentioned has evolved to lack CG pairs to avoid cell anti-viral defenses;ZAP is a protein that is made by the infected host cell	1
848	PLS-R	Agree	Adult in a science-related career	3	Male	1	Yes	A bit	1	Slightly Prefer	3	Highest Preference	4	A bit	1	Average	2	5											Yes	HIV	1	Latent cells captured from patient blood are mostly from a single latent cell that divided	1	1	1	1	1	6	Very much	4	Very much	4	Mostly	3	Yes	HIV	1	The virus mentioned has evolved to lack CG pairs to avoid cell anti-viral defenses;ZAP is a protein that is made by the infected host cell	1
849	PLS-R	Agree	Adult in a science-related career	3	female	0	Yes	A bit	1	Average	2	A bit	1	Slightly Prefer	3	Highest Preference	4	5											Yes	HIV	1	Latent cells captured from patient blood are mostly from a single latent cell that divided	1	1	1	1	1	6	Very much	4	Mostly	3	Very much	4	Yes	HIV	1	The virus mentioned has evolved to lack CG pairs to avoid cell anti-viral defenses;ZAP is a protein that is made by the infected host cell	1
850	PLS-R	Agree	Adult in a science-related career	3	Female	0	Yes	Average	2	Slightly Prefer	3	Slightly Prefer	3	Average	2	Highest Preference	4	5											Yes	HIV	1	The capture technique is a type of cure for the virus discussed in the summary;Captured latent cells have higher expression of genes that increase virus activation;Latent cells are a consequence of the lifecycle of the virus mentioned	1	0	0	0	0	2	Average	2	Very much	4	Very much	4
851	PLS-R	Agree	Adult in a science-related career	3			Yes	Slightly Prefer	3	Average	2	Not at all	0	Slightly Prefer	3	Slightly Prefer	3	4											Yes	HIV	1	This research created a capture technique to collect all T-cells from patients;Latent cells are a consequence of the lifecycle of the virus mentioned	0	1	0	1	0	3	Average	2	Average	2	Average	2
852	PLS-R	Agree	Adult in a science-related career	3	male	1	Yes	A bit	1	Slightly Prefer	3	Highest Preference	4	A bit	1	A bit	1	4											Yes	HIV	1	Latent cells captured from patient blood are mostly from a single latent cell that divided;Captured latent cells have higher expression of genes that increase virus activation;Latent cells are a consequence of the lifecycle of the virus mentioned	1	1	1	0	0	4	Average	2	Mostly	3	A bit	1
853	PLS-R	Agree	Adult in a science-related career	3	Female	0	Yes	Average	2	Average	2	A bit	1	A bit	1	Average	2	5											Yes	HIV	1	Latent cells captured from patient blood are mostly from a single latent cell that divided;Captured latent cells have higher expression of genes that increase virus activation;Latent cells are a consequence of the lifecycle of the virus mentioned	1	1	1	0	0	4	Mostly	3	Very much	4	Very much	4
854	PLS-R	Agree	Adult in a science-related career	3	female	0	Yes	Not at all	0	Not at all	0	Slightly Prefer	3	Average	2	Slightly Prefer	3	5											Yes	HIV	1	Latent cells captured from patient blood are mostly from a single latent cell that divided;Captured latent cells have higher expression of genes that increase virus activation	1	1	1	0	1	5	Very much	4	Very much	4	Very much	4
855	PLS-R	Agree	Adult in a science-related career	3	Male	1	Yes	Highest Preference	4	Highest Preference	4	Highest Preference	4	Highest Preference	4	Highest Preference	4	5											Yes	HIV	1	Latent cells captured from patient blood are mostly from a single latent cell that divided;Latent cells are a consequence of the lifecycle of the virus mentioned	1	1	1	1	0	5	Very much	4	Very much	4	Very much	4
856	PLS-R	Agree	Adult in a science-related career	3	male	1	Yes	Average	2	A bit	1	Slightly Prefer	3	Not at all	0	Highest Preference	4	5											Yes	HIV	1	Latent cells captured from patient blood are mostly from a single latent cell that divided;Captured latent cells have higher expression of genes that increase virus activation	1	1	1	0	1	5	Mostly	3	Mostly	3	Mostly	3
857	PLS-R	Agree	Adult in a science-related career	3	Female	0	Yes	Slightly Prefer	3	Slightly Prefer	3	Slightly Prefer	3	A bit	1	Highest Preference	4	5											Yes	HIV	1	Latent cells captured from patient blood are mostly from a single latent cell that divided;Latent cells are a consequence of the lifecycle of the virus mentioned	1	1	1	1	0	5	Average	2	Mostly	3	Mostly	3
858	PLS-R	Agree	Adult in a science-related career	3	Female	0	Yes	Average	2	Average	2	Average	2	Highest Preference	4	Highest Preference	4	5											Yes	HIV	1	Latent cells captured from patient blood are mostly from a single latent cell that divided	1	1	1	1	1	6	Very much	4	Very much	4	Very much	4
925	PLS-S	Agree	Research Scientist (Graduate Student, Primary Investigator, Post-doc, Research Assistant, Technician, etc)	1	Female	0	Yes	A bit	1	Slightly Prefer	3	Slightly Prefer	3	A bit	1	Highest Preference	4	5	Average	Highest Preference	Average	Slightly Prefer	Highest Preference	Slightly Prefer	Slightly Prefer	Highest Preference	Slightly Prefer	5	Yes	HIV	1	This research created a capture technique to collect all T-cells from patients;Latent cells are a consequence of the lifecycle of the virus mentioned	0	1	0	1	0	3	Not at all	0	A bit	1	A bit	1	Yes	I don't know	0	Vertebrates have evolved less AG nucleotide pairs;The virus mentioned has evolved to lack CG pairs to avoid cell anti-viral defenses;ZAP interacts with the DNA of the virus mentioned in the summary	0
926	PLS-S	Agree	Research Scientist (Graduate Student, Primary Investigator, Post-doc, Research Assistant, Technician, etc)	1	male	1	Yes	Slightly Prefer	3	Average	2	Average	2	Average	2	Average	2	4	Slightly Prefer	Average	Slightly Prefer	Slightly Prefer	Average	Slightly Prefer	Average	Slightly Prefer	Slightly Prefer	4	Yes	HIV	1	This research created a capture technique to collect all T-cells from patients;Captured latent cells have higher expression of genes that increase virus activation;Latent cells are a consequence of the lifecycle of the virus mentioned	0	1	0	0	0	2	Average	2	Average	2	A bit	1	Yes	HIV	1	ZAP interacts with the DNA of the virus mentioned in the summary	1
927	PLS-S	Agree	Research Scientist (Graduate Student, Primary Investigator, Post-doc, Research Assistant, Technician, etc)	1	Female	0	Yes	Average	2	Average	2	Highest Preference	4	Not at all	0	Average	2	5	Slightly Prefer	Average	Highest Preference	Average	Slightly Prefer	Slightly Prefer	A bit	Highest Preference	Slightly Prefer	4	Yes	HIV	1	Latent cells captured from patient blood are mostly from a single latent cell that divided	1	1	1	1	1	6	Mostly	3	Average	2	Average	2	Yes	HIV	1	ZAP interacts with the DNA of the virus mentioned in the summary	1
928	PLS-S	Agree	Research Scientist (Graduate Student, Primary Investigator, Post-doc, Research Assistant, Technician, etc)	1	Transmasculine	1	Yes	Highest Preference	4	Average	2	Highest Preference	4	Slightly Prefer	3	Highest Preference	4	5	Highest Preference	A bit	Not at all	Slightly Prefer	A bit	Not at all	Average	Highest Preference	Highest Preference	3	Yes	HIV	1	This research created a capture technique to collect all T-cells from patients;The capture technique is a type of cure for the virus discussed in the summary;Captured latent cells have higher expression of genes that increase virus activation	0	0	0	0	1	2	Mostly	3	Average	2	Mostly	3	Yes	HIV	1	The virus mentioned has evolved to lack CG pairs to avoid cell anti-viral defenses;ZAP interacts with the DNA of the virus mentioned in the summary	1
929	PLS-S	Agree	Research Scientist (Graduate Student, Primary Investigator, Post-doc, Research Assistant, Technician, etc)	1	Female	0	Yes	Average	2	Average	2	Average	2	Not at all	0	Average	2	5	Slightly Prefer	Average	Average	Not at all	A bit	Slightly Prefer	Not at all	Slightly Prefer	Slightly Prefer	4	Yes	HIV	1	Latent cells captured from patient blood are mostly from a single latent cell that divided;Latent cells are a consequence of the lifecycle of the virus mentioned	1	1	1	1	0	5	Not at all	0	Mostly	3	Not at all	0	Yes	HIV	1	The virus mentioned has evolved to lack CG pairs to avoid cell anti-viral defenses;ZAP interacts with the DNA of the virus mentioned in the summary	1
930	PLS-S	Agree	Research Scientist (Graduate Student, Primary Investigator, Post-doc, Research Assistant, Technician, etc)	1	Female	0	Yes	A bit	1	Average	2	Slightly Prefer	3	A bit	1	Slightly Prefer	3	4	Slightly Prefer	A bit	Highest Preference	Highest Preference	A bit	Slightly Prefer	Slightly Prefer	Slightly Prefer	Slightly Prefer	4	Yes	HIV	1	Latent cells captured from patient blood are mostly from a single latent cell that divided;Latent cells are a consequence of the lifecycle of the virus mentioned	1	1	1	1	0	5	Average	2	Average	2	A bit	1	Yes	HIV	1	The virus mentioned has evolved to lack CG pairs to avoid cell anti-viral defenses;ZAP interacts with the DNA of the virus mentioned in the summary	1
931	PLS-S	Agree	Research Scientist (Graduate Student, Primary Investigator, Post-doc, Research Assistant, Technician, etc)	1	Not relevant		Yes	Average	2	Highest Preference	4	Highest Preference	4	Not at all	0	Highest Preference	4	5	Highest Preference	A bit	Average	Highest Preference	A bit	Average	Average	Highest Preference	Highest Preference	4	Yes	HIV	1	Latent cells captured from patient blood are mostly from a single latent cell that divided;Latent cells are a consequence of the lifecycle of the virus mentioned	1	1	1	1	0	5	Average	2	Mostly	3	Average	2	Yes	HIV	1	The virus mentioned has evolved to lack CG pairs to avoid cell anti-viral defenses;ZAP interacts with the DNA of the virus mentioned in the summary	1
932	PLS-S	Agree	Research Scientist (Graduate Student, Primary Investigator, Post-doc, Research Assistant, Technician, etc)	1	Female	0	Yes	Highest Preference	4	Slightly Prefer	3	Highest Preference	4	Slightly Prefer	3	Highest Preference	4	5	Highest Preference	Highest Preference	Slightly Prefer	Slightly Prefer	Highest Preference	Slightly Prefer	Slightly Prefer	Highest Preference	Highest Preference	4	Yes	HIV	1	Latent cells captured from patient blood are mostly from a single latent cell that divided;Latent cells are a consequence of the lifecycle of the virus mentioned	1	1	1	1	0	5	Very much	4	Very much	4	Very much	4	Yes	HIV	1	Vertebrates have evolved less AG nucleotide pairs;The virus mentioned has evolved to lack CG pairs to avoid cell anti-viral defenses	0
933	PLS-S	Agree	Research Scientist (Graduate Student, Primary Investigator, Post-doc, Research Assistant, Technician, etc)	1	Female	0	Yes	Not at all	0	A bit	1	Highest Preference	4	Not at all	0	Not at all	0	5	Highest Preference	Average	Highest Preference	Slightly Prefer	Highest Preference	Slightly Prefer	Not at all	Highest Preference	Slightly Prefer	5	Yes	HIV	1	Latent cells captured from patient blood are mostly from a single latent cell that divided	1	1	1	1	1	6	Average	2	Average	2	Not at all	0	Yes	HIV	1	The virus mentioned has evolved to lack CG pairs to avoid cell anti-viral defenses;ZAP interacts with the DNA of the virus mentioned in the summary	1
934	PLS-S	Agree	Research Scientist (Graduate Student, Primary Investigator, Post-doc, Research Assistant, Technician, etc)	1	Male	1	Yes	Slightly Prefer	3	A bit	1	Average	2	Highest Preference	4	Average	2	4	Slightly Prefer	A bit	Average	Slightly Prefer	Slightly Prefer	Average	A bit	Average	Highest Preference	4	Yes	HIV	1	Latent cells captured from patient blood are mostly from a single latent cell that divided	1	1	1	1	1	6	Mostly	3	Mostly	3	A bit	1	Yes	HIV	1	The virus mentioned has evolved to lack CG pairs to avoid cell anti-viral defenses;ZAP interacts with the DNA of the virus mentioned in the summary	1
935	PLS-S	Agree	Research Scientist (Graduate Student, Primary Investigator, Post-doc, Research Assistant, Technician, etc)	1	male	1	Yes	A bit	1	Not at all	0	Highest Preference	4	Average	2	Slightly Prefer	3	5	Slightly Prefer	Slightly Prefer	Not at all	Highest Preference	Average	Not at all	A bit	Highest Preference	Highest Preference	3	Yes	HIV	1	Latent cells captured from patient blood are mostly from a single latent cell that divided	1	1	1	1	1	6	Average	2	Average	2	A bit	1	Yes	HIV	1	The virus mentioned has evolved to lack CG pairs to avoid cell anti-viral defenses;ZAP interacts with the DNA of the virus mentioned in the summary	1
936	PLS-S	Agree	Research Scientist (Graduate Student, Primary Investigator, Post-doc, Research Assistant, Technician, etc)	1	Male	1	Yes	Highest Preference	4	Average	2	Slightly Prefer	3	Slightly Prefer	3	Highest Preference	4	5	Highest Preference	Highest Preference	Highest Preference	Average	Average	Highest Preference	Slightly Prefer	Highest Preference	Highest Preference	3	Yes	HIV	1	Captured latent cells have higher expression of genes that increase virus activation;Latent cells are a consequence of the lifecycle of the virus mentioned	1	1	0	0	0	3	Average	2	Average	2	Mostly	3	Yes	HIV	1	The virus mentioned has evolved to lack CG pairs to avoid cell anti-viral defenses	1
937	PLS-S	Agree	Research Scientist (Graduate Student, Primary Investigator, Post-doc, Research Assistant, Technician, etc)	1	Female	0	Yes	Average	2	Average	2	Slightly Prefer	3	Not at all	0	Highest Preference	4	5	Highest Preference	Slightly Prefer	Highest Preference	Highest Preference	Not at all	Highest Preference	Slightly Prefer	Slightly Prefer	Highest Preference	3	Yes	HIV	1	This research created a capture technique to collect all T-cells from patients;Latent cells are a consequence of the lifecycle of the virus mentioned	0	1	0	1	0	3	Mostly	3	Average	2	Not at all	0	Yes	HIV	1	The virus mentioned has evolved to lack CG pairs to avoid cell anti-viral defenses	1
938	PLS-S	Agree	Research Scientist (Graduate Student, Primary Investigator, Post-doc, Research Assistant, Technician, etc)	1	Female	0	Yes	Highest Preference	4	Highest Preference	4	Slightly Prefer	3	Average	2	Highest Preference	4	4	Highest Preference	Slightly Prefer	Slightly Prefer	Average	Highest Preference	Average	A bit	Highest Preference	Average	3	Yes	HIV	1	This research created a capture technique to collect all T-cells from patients;Latent cells captured from patient blood are mostly from a single latent cell that divided;Captured latent cells have higher expression of genes that increase virus activation;Latent cells are a consequence of the lifecycle of the virus mentioned	0	1	1	0	0	3	Very much	4	Very much	4	Very much	4	Yes	HIV	1	The virus mentioned has evolved to lack CG pairs to avoid cell anti-viral defenses;ZAP interacts with the DNA of the virus mentioned in the summary;ZAP is a protein that is made by the infected host cell	1
939	PLS-S	Agree	Research Scientist (Graduate Student, Primary Investigator, Post-doc, Research Assistant, Technician, etc)	1	Male	1	Yes	A bit	1	Slightly Prefer	3	Highest Preference	4	A bit	1	A bit	1	5	Highest Preference	Slightly Prefer	Slightly Prefer	A bit	Slightly Prefer	Highest Preference	Not at all	Slightly Prefer	Highest Preference	3	Yes	HIV	1	Latent cells are a consequence of the lifecycle of the virus mentioned	1	1	0	1	0	4	A bit	1	Mostly	3	Very much	4	Yes	HIV	1	The virus mentioned has evolved to lack CG pairs to avoid cell anti-viral defenses	1
940	PLS-S	Agree	Research Scientist (Graduate Student, Primary Investigator, Post-doc, Research Assistant, Technician, etc)	1	Female	0	Yes	Highest Preference	4	Highest Preference	4	Not at all	0	Slightly Prefer	3	Average	2	5	Slightly Prefer	Not at all	Slightly Prefer	Average	Not at all	A bit	Average	A bit	Slightly Prefer	2	Yes	HIV	1	This research created a capture technique to collect all T-cells from patients;The capture technique is a type of cure for the virus discussed in the summary;Latent cells captured from patient blood are mostly from a single latent cell that divided	0	0	1	1	1	4	A bit	1	Average	2	A bit	1	Yes	HIV	1	The virus mentioned has evolved to lack CG pairs to avoid cell anti-viral defenses	1
941	PLS-S	Agree	Research Scientist (Graduate Student, Primary Investigator, Post-doc, Research Assistant, Technician, etc)	1	Female	0	Yes	Slightly Prefer	3	Average	2	Highest Preference	4	Highest Preference	4	Slightly Prefer	3	5	Highest Preference	Average	Highest Preference	Not at all	Slightly Prefer	Highest Preference	Not at all	Slightly Prefer	Highest Preference	3	Yes	HIV	1	Latent cells captured from patient blood are mostly from a single latent cell that divided;Captured latent cells have higher expression of genes that increase virus activation;Latent cells are a consequence of the lifecycle of the virus mentioned	1	1	1	0	0	4	Mostly	3	Average	2	Mostly	3	Yes	HIV	1	The virus mentioned has evolved to lack CG pairs to avoid cell anti-viral defenses;ZAP interacts with the DNA of the virus mentioned in the summary;ZAP is a protein that is made by the infected host cell	1
942	PLS-S	Agree	Research Scientist (Graduate Student, Primary Investigator, Post-doc, Research Assistant, Technician, etc)	1	Female	0	Yes	Highest Preference	4	Slightly Prefer	3	A bit	1	Not at all	0	Slightly Prefer	3	5	Slightly Prefer	Slightly Prefer	Highest Preference	A bit	Slightly Prefer	Average	A bit	Highest Preference	Slightly Prefer	3	Yes	HIV	1	Latent cells captured from patient blood are mostly from a single latent cell that divided;Captured latent cells have higher expression of genes that increase virus activation;Latent cells are a consequence of the lifecycle of the virus mentioned	1	1	1	0	0	4	Average	2	Average	2	Mostly	3	Yes	HIV	1	The virus mentioned has evolved to lack CG pairs to avoid cell anti-viral defenses;ZAP interacts with the DNA of the virus mentioned in the summary;ZAP is a protein that is made by the infected host cell	1
943	PLS-S	Agree	Research Scientist (Graduate Student, Primary Investigator, Post-doc, Research Assistant, Technician, etc)	1	Male	1	Yes	Slightly Prefer	3	Slightly Prefer	3	Slightly Prefer	3	Not at all	0	Highest Preference	4	5	Slightly Prefer	Slightly Prefer	Average	Average	Highest Preference	Average	Slightly Prefer	Highest Preference	Highest Preference	5	Yes	HIV	1	The capture technique is a type of cure for the virus discussed in the summary;Latent cells captured from patient blood are mostly from a single latent cell that divided;Latent cells are a consequence of the lifecycle of the virus mentioned	1	0	1	1	0	4	Average	2	Average	2	Very much	4	Yes	HIV	1	The virus mentioned has evolved to lack CG pairs to avoid cell anti-viral defenses	1
944	PLS-S	Agree	Research Scientist (Graduate Student, Primary Investigator, Post-doc, Research Assistant, Technician, etc)	1	Woman	0	Yes	Highest Preference	4	Average	2	A bit	1	Slightly Prefer	3	A bit	1	5	Average	A bit	Highest Preference	Slightly Prefer	Highest Preference	A bit	A bit	Average	Highest Preference	3	Yes	HIV	1	Latent cells captured from patient blood are mostly from a single latent cell that divided;Latent cells are a consequence of the lifecycle of the virus mentioned	1	1	1	1	0	5	Mostly	3	Mostly	3	Average	2	Yes	HIV	1	The virus mentioned has evolved to lack CG pairs to avoid cell anti-viral defenses	1
945	PLS-S	Agree	Research Scientist (Graduate Student, Primary Investigator, Post-doc, Research Assistant, Technician, etc)	1	Female	0	Yes	Not at all	0	Not at all	0	Highest Preference	4	Not at all	0	A bit	1	5	A bit	Average	A bit	A bit	Slightly Prefer	Not at all	Not at all	Highest Preference	Slightly Prefer	4	Yes	HIV	1	Latent cells captured from patient blood are mostly from a single latent cell that divided;Captured latent cells have higher expression of genes that increase virus activation	1	1	1	0	1	5	Average	2	Average	2	A bit	1	Yes	HIV	1	The virus mentioned has evolved to lack CG pairs to avoid cell anti-viral defenses;ZAP interacts with the DNA of the virus mentioned in the summary;ZAP is a protein that is made by the infected host cell	1
946	PLS-S	Agree	Research Scientist (Graduate Student, Primary Investigator, Post-doc, Research Assistant, Technician, etc)	1	male	1	Yes	Highest Preference	4	Slightly Prefer	3	Slightly Prefer	3	A bit	1	Average	2	5	Highest Preference	A bit	Average	Average	Average	Slightly Prefer	A bit	Slightly Prefer	Highest Preference	4	Yes	HIV	1	Latent cells captured from patient blood are mostly from a single latent cell that divided;Latent cells are a consequence of the lifecycle of the virus mentioned	1	1	1	1	0	5	Average	2	Very much	4	Not at all	0	Yes	HIV	1	The virus mentioned has evolved to lack CG pairs to avoid cell anti-viral defenses;ZAP interacts with the DNA of the virus mentioned in the summary;ZAP is a protein that is made by the infected host cell	1
947	PLS-S	Agree	Research Scientist (Graduate Student, Primary Investigator, Post-doc, Research Assistant, Technician, etc)	1	Transmasculine/non-binary		Yes	Slightly Prefer	3	Average	2	Average	2	A bit	1	Average	2	4	Average	Slightly Prefer	Not at all	A bit	A bit	Not at all	Not at all	Highest Preference	Average	4	Yes	HIV	1	Latent cells captured from patient blood are mostly from a single latent cell that divided;Latent cells are a consequence of the lifecycle of the virus mentioned	1	1	1	1	0	5	Average	2	Mostly	3	Mostly	3	Yes	HIV	1	The virus mentioned has evolved to lack CG pairs to avoid cell anti-viral defenses	1
948	PLS-S	Agree	Research Scientist (Graduate Student, Primary Investigator, Post-doc, Research Assistant, Technician, etc)	1	Male	1	Yes	Average	2	Average	2	Highest Preference	4	Highest Preference	4	Average	2	5	Slightly Prefer	Average	Slightly Prefer	Average	Highest Preference	Average	Average	Slightly Prefer	Highest Preference	4	Yes	HIV	1	Latent cells captured from patient blood are mostly from a single latent cell that divided;Latent cells are a consequence of the lifecycle of the virus mentioned	1	1	1	1	0	5	Average	2	Mostly	3	Not at all	0	Yes	HIV	1	The virus mentioned has evolved to lack CG pairs to avoid cell anti-viral defenses	1
949	PLS-S	Agree	Research Scientist (Graduate Student, Primary Investigator, Post-doc, Research Assistant, Technician, etc)	1	Female	0	Yes	A bit	1	A bit	1	Highest Preference	4	Average	2	Average	2	5	Slightly Prefer	Slightly Prefer	A bit	Average	Highest Preference	A bit	Slightly Prefer	Highest Preference	Highest Preference	5	Yes	HIV	1	Latent cells captured from patient blood are mostly from a single latent cell that divided;Latent cells are a consequence of the lifecycle of the virus mentioned	1	1	1	1	0	5	Mostly	3	Mostly	3	Average	2	Yes	HIV	1	The virus mentioned has evolved to lack CG pairs to avoid cell anti-viral defenses	1
950	PLS-S	Agree	Research Scientist (Graduate Student, Primary Investigator, Post-doc, Research Assistant, Technician, etc)	1	Male	1	Yes	Average	2	Slightly Prefer	3	Average	2	Slightly Prefer	3	Slightly Prefer	3	5	A bit	A bit	Slightly Prefer	Slightly Prefer	Not at all	Slightly Prefer	Not at all	Slightly Prefer	Average	5	Yes	HIV	1	Latent cells captured from patient blood are mostly from a single latent cell that divided;Latent cells are a consequence of the lifecycle of the virus mentioned	1	1	1	1	0	5	Average	2	Mostly	3	Mostly	3	Yes	HIV	1	ZAP is a protein that is made by the infected host cell	1
951	PLS-S	Agree	Research Scientist (Graduate Student, Primary Investigator, Post-doc, Research Assistant, Technician, etc)	1	Male	1	Yes	Slightly Prefer	3	Highest Preference	4	Average	2	A bit	1	Slightly Prefer	3	5	Slightly Prefer	Average	Slightly Prefer	A bit	Not at all	Slightly Prefer	A bit	Highest Preference	Slightly Prefer	3	Yes	HIV	1	The capture technique is a type of cure for the virus discussed in the summary;Latent cells captured from patient blood are mostly from a single latent cell that divided	1	0	1	1	1	5	Average	2	Average	2	Average	2	Yes	HIV	1	The virus mentioned has evolved to lack CG pairs to avoid cell anti-viral defenses	1
952	PLS-S	Agree	Research Scientist (Graduate Student, Primary Investigator, Post-doc, Research Assistant, Technician, etc)	1	Male	1	Yes	A bit	1	A bit	1	Highest Preference	4	A bit	1	Slightly Prefer	3	5	A bit	Average	Slightly Prefer	Highest Preference	Slightly Prefer	Average	A bit	Highest Preference	Highest Preference	4	Yes	HIV	1	Latent cells captured from patient blood are mostly from a single latent cell that divided;Latent cells are a consequence of the lifecycle of the virus mentioned	1	1	1	1	0	5	Mostly	3	Very much	4	Average	2	Yes	HIV	1	The virus mentioned has evolved to lack CG pairs to avoid cell anti-viral defenses;ZAP interacts with the DNA of the virus mentioned in the summary;ZAP is a protein that is made by the infected host cell	1
953	PLS-S	Agree	Research Scientist (Graduate Student, Primary Investigator, Post-doc, Research Assistant, Technician, etc)	1	Male	1	Yes	Average	2	A bit	1	Highest Preference	4	Average	2	Slightly Prefer	3	5	A bit	Slightly Prefer	A bit	Average	Not at all	Average	A bit	Highest Preference	Slightly Prefer	3	Yes	HIV	1	Latent cells captured from patient blood are mostly from a single latent cell that divided;Latent cells are a consequence of the lifecycle of the virus mentioned	1	1	1	1	0	5	A bit	1	Mostly	3	A bit	1	Yes	HIV	1	The virus mentioned has evolved to lack CG pairs to avoid cell anti-viral defenses	1
954	PLS-S	Agree	Research Scientist (Graduate Student, Primary Investigator, Post-doc, Research Assistant, Technician, etc)	1	female	0	Yes	Highest Preference	4	Slightly Prefer	3	Slightly Prefer	3	Highest Preference	4	Highest Preference	4	5	Average	Highest Preference	A bit	A bit	A bit	A bit	A bit	Highest Preference	Slightly Prefer	4	Yes	HIV	1	Latent cells captured from patient blood are mostly from a single latent cell that divided;Latent cells are a consequence of the lifecycle of the virus mentioned	1	1	1	1	0	5	Mostly	3	Mostly	3	Not at all	0	Yes	HIV	1	The virus mentioned has evolved to lack CG pairs to avoid cell anti-viral defenses	1
955	PLS-S	Agree	Research Scientist (Graduate Student, Primary Investigator, Post-doc, Research Assistant, Technician, etc)	1	Male	1	Yes	A bit	1	Not at all	0	Average	2	Highest Preference	4	Highest Preference	4	4	A bit	Average	A bit	Slightly Prefer	Slightly Prefer	A bit	Highest Preference	Slightly Prefer	Average	3	Yes	HIV	1	Latent cells captured from patient blood are mostly from a single latent cell that divided;Latent cells are a consequence of the lifecycle of the virus mentioned	1	1	1	1	0	5	Mostly	3	Average	2	Average	2	Yes	HIV	1	The virus mentioned has evolved to lack CG pairs to avoid cell anti-viral defenses;ZAP interacts with the DNA of the virus mentioned in the summary;ZAP is a protein that is made by the infected host cell	1
956	PLS-S	Agree	Research Scientist (Graduate Student, Primary Investigator, Post-doc, Research Assistant, Technician, etc)	1	Female	0	Yes	Average	2	Slightly Prefer	3	A bit	1	A bit	1	Highest Preference	4	5	Slightly Prefer	A bit	Average	Average	Slightly Prefer	A bit	Average	Slightly Prefer	Slightly Prefer	2	Yes	HIV	1	This research created a capture technique to collect all T-cells from patients;Latent cells captured from patient blood are mostly from a single latent cell that divided	0	1	1	1	1	5	Average	2	Mostly	3	Average	2	Yes	HIV	1	The virus mentioned has evolved to lack CG pairs to avoid cell anti-viral defenses	1
957	PLS-S	Agree	Research Scientist (Graduate Student, Primary Investigator, Post-doc, Research Assistant, Technician, etc)	1	Female	0	Yes	Highest Preference	4	Highest Preference	4	Highest Preference	4	Average	2	Slightly Prefer	3	5	Highest Preference	Highest Preference	Not at all	Slightly Prefer	Slightly Prefer	Not at all	A bit	Slightly Prefer	Highest Preference	4	Yes	HIV	1	This research created a capture technique to collect all T-cells from patients;Latent cells are a consequence of the lifecycle of the virus mentioned	0	1	0	1	0	3	Mostly	3	Average	2	Mostly	3	Yes	HIV	1	The virus mentioned has evolved to lack CG pairs to avoid cell anti-viral defenses;ZAP is a protein that is made by the infected host cell	1
958	PLS-S	Agree	Research Scientist (Graduate Student, Primary Investigator, Post-doc, Research Assistant, Technician, etc)	1	Female	0	Yes	A bit	1	Average	2	Slightly Prefer	3	A bit	1	Highest Preference	4	5	Average	Average	Highest Preference	Slightly Prefer	Highest Preference	Highest Preference	Slightly Prefer	Highest Preference	Highest Preference	5	Yes	HIV	1	The capture technique is a type of cure for the virus discussed in the summary;Latent cells captured from patient blood are mostly from a single latent cell that divided;Latent cells are a consequence of the lifecycle of the virus mentioned	1	0	1	1	0	4	Very much	4	Mostly	3	Very much	4	Yes	HIV	1	The virus mentioned has evolved to lack CG pairs to avoid cell anti-viral defenses;ZAP is a protein that is made by the infected host cell	1
959	PLS-S	Agree	Research Scientist (Graduate Student, Primary Investigator, Post-doc, Research Assistant, Technician, etc)	1	female	0	Yes	A bit	1	Highest Preference	4	Highest Preference	4	Highest Preference	4	A bit	1	5	Slightly Prefer	Slightly Prefer	Slightly Prefer	Slightly Prefer	Not at all	Not at all	Not at all	A bit	Slightly Prefer	5	Yes	HIV	1	Latent cells captured from patient blood are mostly from a single latent cell that divided;Captured latent cells have higher expression of genes that increase virus activation	1	1	1	0	1	5	Mostly	3	Mostly	3	Very much	4	Yes	HIV	1	The virus mentioned has evolved to lack CG pairs to avoid cell anti-viral defenses;ZAP is a protein that is made by the infected host cell	1
960	PLS-S	Agree	Research Scientist (Graduate Student, Primary Investigator, Post-doc, Research Assistant, Technician, etc)	1	Female	0	Yes	Not at all	0	Slightly Prefer	3	Highest Preference	4	A bit	1	Average	2	5	Slightly Prefer	A bit	A bit	Average	Highest Preference	Average	A bit	Highest Preference	Slightly Prefer	4	Yes	HIV	1	Latent cells captured from patient blood are mostly from a single latent cell that divided;Latent cells are a consequence of the lifecycle of the virus mentioned	1	1	1	1	0	5	Mostly	3	Very much	4	Mostly	3	Yes	HIV	1	The virus mentioned has evolved to lack CG pairs to avoid cell anti-viral defenses;ZAP is a protein that is made by the infected host cell	1
961	PLS-S	Agree	Research Scientist (Graduate Student, Primary Investigator, Post-doc, Research Assistant, Technician, etc)	1	Female	0	Yes	Average	2	Average	2	Highest Preference	4	Highest Preference	4	Average	2	5	Highest Preference	A bit	Slightly Prefer	Slightly Prefer	Average	Average	Average	Highest Preference	Average	4	Yes	HIV	1	Latent cells captured from patient blood are mostly from a single latent cell that divided;Latent cells are a consequence of the lifecycle of the virus mentioned	1	1	1	1	0	5	Very much	4	Very much	4	Very much	4	Yes	HIV	1	The virus mentioned has evolved to lack CG pairs to avoid cell anti-viral defenses;ZAP is a protein that is made by the infected host cell	1
962	PLS-S	Agree	Research Scientist (Graduate Student, Primary Investigator, Post-doc, Research Assistant, Technician, etc)	1	female	0	Yes	Slightly Prefer	3	Average	2	Highest Preference	4	Not at all	0	Slightly Prefer	3	5	Slightly Prefer	Highest Preference	A bit	Slightly Prefer	Highest Preference	A bit	Slightly Prefer	Highest Preference	Highest Preference	3	Yes	HIV	1	Latent cells captured from patient blood are mostly from a single latent cell that divided;Latent cells are a consequence of the lifecycle of the virus mentioned	1	1	1	1	0	5	Average	2	Mostly	3	Very much	4	Yes	HIV	1	The virus mentioned has evolved to lack CG pairs to avoid cell anti-viral defenses;ZAP is a protein that is made by the infected host cell	1
963	PLS-S	Agree	Research Scientist (Graduate Student, Primary Investigator, Post-doc, Research Assistant, Technician, etc)	1	Female	0	Yes	Slightly Prefer	3	Average	2	Highest Preference	4	Average	2	Slightly Prefer	3	4	Average	Average	Slightly Prefer	Slightly Prefer	Highest Preference	Average	Average	Highest Preference	Slightly Prefer	4	Yes	HIV	1	Latent cells captured from patient blood are mostly from a single latent cell that divided;Latent cells are a consequence of the lifecycle of the virus mentioned	1	1	1	1	0	5	Average	2	Average	2	Average	2	Yes	HIV	1	The virus mentioned has evolved to lack CG pairs to avoid cell anti-viral defenses;ZAP is a protein that is made by the infected host cell	1
964	PLS-S	Agree	Research Scientist (Graduate Student, Primary Investigator, Post-doc, Research Assistant, Technician, etc)	1	androgyne	1	Yes	Not at all	0	Average	2	Highest Preference	4	Not at all	0	Slightly Prefer	3	5	Slightly Prefer	Slightly Prefer	Highest Preference	A bit	A bit	Average	Average	Slightly Prefer	Highest Preference	3	Yes	HIV	1	Latent cells captured from patient blood are mostly from a single latent cell that divided;Latent cells are a consequence of the lifecycle of the virus mentioned	1	1	1	1	0	5	Mostly	3	Very much	4	Mostly	3	Yes	HIV	1	The virus mentioned has evolved to lack CG pairs to avoid cell anti-viral defenses;ZAP is a protein that is made by the infected host cell	1
965	PLS-S	Agree	Research Scientist (Graduate Student, Primary Investigator, Post-doc, Research Assistant, Technician, etc)	1	Female	0	Yes	Average	2	A bit	1	Highest Preference	4	Slightly Prefer	3	Slightly Prefer	3	5	Highest Preference	Highest Preference	Slightly Prefer	Slightly Prefer	Slightly Prefer	Slightly Prefer	Slightly Prefer	Highest Preference	Highest Preference	4	Yes	HIV	1	Latent cells captured from patient blood are mostly from a single latent cell that divided;Latent cells are a consequence of the lifecycle of the virus mentioned	1	1	1	1	0	5	Mostly	3	Very much	4	Mostly	3	Yes	HIV	1	The virus mentioned has evolved to lack CG pairs to avoid cell anti-viral defenses;ZAP is a protein that is made by the infected host cell	1
966	PLS-S	Agree	Research Scientist (Graduate Student, Primary Investigator, Post-doc, Research Assistant, Technician, etc)	1	Female	0	Yes	Slightly Prefer	3	Slightly Prefer	3	Average	2	Slightly Prefer	3	Slightly Prefer	3	5	Highest Preference	Average	Slightly Prefer	Slightly Prefer	Average	Slightly Prefer	Slightly Prefer	Average	Highest Preference	3	Yes	HIV	1	Latent cells captured from patient blood are mostly from a single latent cell that divided;Latent cells are a consequence of the lifecycle of the virus mentioned	1	1	1	1	0	5	Average	2	Average	2	Average	2	Yes	HIV	1	The virus mentioned has evolved to lack CG pairs to avoid cell anti-viral defenses;ZAP is a protein that is made by the infected host cell	1
967	PLS-S	Agree	Research Scientist (Graduate Student, Primary Investigator, Post-doc, Research Assistant, Technician, etc)	1	Male	1	Yes	A bit	1	Slightly Prefer	3	A bit	1	Slightly Prefer	3	Slightly Prefer	3	5	Average	Slightly Prefer	A bit	Highest Preference	Not at all	A bit	Slightly Prefer	Slightly Prefer	Average	3	Yes	HIV	1	Latent cells captured from patient blood are mostly from a single latent cell that divided;Latent cells are a consequence of the lifecycle of the virus mentioned	1	1	1	1	0	5	Mostly	3	Very much	4	Very much	4	Yes	HIV	1	The virus mentioned has evolved to lack CG pairs to avoid cell anti-viral defenses;ZAP is a protein that is made by the infected host cell	1
968	PLS-S	Agree	Research Scientist (Graduate Student, Primary Investigator, Post-doc, Research Assistant, Technician, etc)	1	female	0	Yes	Average	2	Average	2	Slightly Prefer	3	Highest Preference	4	Highest Preference	4	5	Slightly Prefer	Average	Highest Preference	Slightly Prefer	Highest Preference	Average	Slightly Prefer	Slightly Prefer	Slightly Prefer	4	Yes	HIV	1	This research created a capture technique to collect all T-cells from patients;Latent cells captured from patient blood are mostly from a single latent cell that divided	0	1	1	1	1	5	Mostly	3	Mostly	3	Average	2	Yes	HIV	1	The virus mentioned has evolved to lack CG pairs to avoid cell anti-viral defenses;ZAP is a protein that is made by the infected host cell	1
969	PLS-S	Agree	Research Scientist (Graduate Student, Primary Investigator, Post-doc, Research Assistant, Technician, etc)	1	Male	1	Yes	Slightly Prefer	3	A bit	1	Slightly Prefer	3	Average	2	Highest Preference	4	5	Slightly Prefer	A bit	Not at all	Slightly Prefer	Not at all	Average	A bit	Slightly Prefer	Highest Preference	3	Yes	HIV	1	Latent cells captured from patient blood are mostly from a single latent cell that divided;Latent cells are a consequence of the lifecycle of the virus mentioned	1	1	1	1	0	5	Mostly	3	Mostly	3	Mostly	3	Yes	HIV	1	The virus mentioned has evolved to lack CG pairs to avoid cell anti-viral defenses;ZAP is a protein that is made by the infected host cell	1
970	PLS-S	Agree	Research Scientist (Graduate Student, Primary Investigator, Post-doc, Research Assistant, Technician, etc)	1	Female	0	Yes	A bit	1	Average	2	Highest Preference	4	Average	2	Highest Preference	4	5	Slightly Prefer	Highest Preference	Highest Preference	Slightly Prefer	Highest Preference	Highest Preference	A bit	Highest Preference	Highest Preference	5	Yes	HIV	1	This research created a capture technique to collect all T-cells from patients;Latent cells captured from patient blood are mostly from a single latent cell that divided	0	1	1	1	1	5	Average	2	Average	2	Average	2	Yes	HIV	1	The virus mentioned has evolved to lack CG pairs to avoid cell anti-viral defenses;ZAP is a protein that is made by the infected host cell	1
971	PLS-S	Agree	Research Scientist (Graduate Student, Primary Investigator, Post-doc, Research Assistant, Technician, etc)	1	female	0	Yes	A bit	1	Highest Preference	4	Highest Preference	4	A bit	1	Highest Preference	4	4	Slightly Prefer	Highest Preference	A bit	Average	Highest Preference	A bit	Slightly Prefer	Highest Preference	Highest Preference	4	Yes	HIV	1	Latent cells captured from patient blood are mostly from a single latent cell that divided;Latent cells are a consequence of the lifecycle of the virus mentioned	1	1	1	1	0	5	Mostly	3	Mostly	3	Mostly	3	Yes	HIV	1	The virus mentioned has evolved to lack CG pairs to avoid cell anti-viral defenses;ZAP is a protein that is made by the infected host cell	1
972	PLS-S	Agree	Research Scientist (Graduate Student, Primary Investigator, Post-doc, Research Assistant, Technician, etc)	1	Female	0	Yes	A bit	1	Slightly Prefer	3	Highest Preference	4	A bit	1	Average	2	5	Average	Average	Average	Slightly Prefer	Slightly Prefer	Average	A bit	Highest Preference	Highest Preference	3	Yes	HIV	1	Latent cells captured from patient blood are mostly from a single latent cell that divided	1	1	1	1	1	6	Average	2	Average	2	Average	2	Yes	HIV	1	The virus mentioned has evolved to lack CG pairs to avoid cell anti-viral defenses;ZAP is a protein that is made by the infected host cell	1
973	PLS-S	Agree	Research Scientist (Graduate Student, Primary Investigator, Post-doc, Research Assistant, Technician, etc)	1			Yes	Average	2	Slightly Prefer	3	A bit	1	Not at all	0	Highest Preference	4	5	A bit	Highest Preference	Slightly Prefer	Average	Not at all	Highest Preference	Not at all	Highest Preference	Highest Preference	3	Yes	HIV	1	Latent cells captured from patient blood are mostly from a single latent cell that divided	1	1	1	1	1	6	Very much	4	Very much	4	Average	2	Yes	HIV	1	The virus mentioned has evolved to lack CG pairs to avoid cell anti-viral defenses;ZAP is a protein that is made by the infected host cell	1
1030	Video-N	Agree	Adult in a non-science career	2	female	0	Yes	Average	2	Not at all	0	A bit	1	Slightly Prefer	3	Slightly Prefer	3	5											With sound	HIV	1	Latent cells captured from patient blood are mostly from a single latent cell that divided;Captured latent cells have higher expression of genes that increase virus activation;Latent cells are a consequence of the lifecycle of the virus mentioned	1	1	1	0	0	4	Very much	4	Mostly	3	Very much	4	With sound	HIV	1	The virus mentioned has evolved to lack CG pairs to avoid cell anti-viral defenses;ZAP interacts with the DNA of the virus mentioned in the summary;All possible DNA nucleotide pairs show up at the same rate as each other in vertebrates (eg. AT is present at the same frequency as GT or CG or GC)	1
1031	Video-N	Agree	Adult in a non-science career	2	Male	1	Yes	Average	2	Average	2	Average	2	Average	2	Slightly Prefer	3	4											With sound	HIV	1	Latent cells captured from patient blood are mostly from a single latent cell that divided;Captured latent cells have higher expression of genes that increase virus activation	1	1	1	0	1	5	Average	2	Average	2	Average	2	With sound	HIV	1	Vertebrates have evolved less AG nucleotide pairs;ZAP interacts with the DNA of the virus mentioned in the summary;ZAP is a protein that is made by the infected host cell	0
1032	Video-N	Agree	Undergraduate Student	2	female	0	currently taking science	Slightly Prefer	3	Slightly Prefer	3	A bit	1	Slightly Prefer	3	Slightly Prefer	3	4											With sound	HIV	1	Latent cells captured from patient blood are mostly from a single latent cell that divided;Latent cells are a consequence of the lifecycle of the virus mentioned	1	1	1	1	0	5	Average	2	Average	2	A bit	1	With sound	HIV	1	The virus mentioned has evolved to lack CG pairs to avoid cell anti-viral defenses;ZAP interacts with the DNA of the virus mentioned in the summary;All possible DNA nucleotide pairs show up at the same rate as each other in vertebrates (eg. AT is present at the same frequency as GT or CG or GC)	1
1033	Video-N	Agree	Adult in a non-science career	2	female	0	No	Highest Preference	4	Slightly Prefer	3	Not at all	0	Average	2	Highest Preference	4	5											With sound	HIV	1	Latent cells captured from patient blood are mostly from a single latent cell that divided;Captured latent cells have higher expression of genes that increase virus activation	1	1	1	0	1	5	Very much	4	Very much	4	Very much	4	With sound	HIV	1	Vertebrates have evolved less AG nucleotide pairs;The virus mentioned has evolved to lack CG pairs to avoid cell anti-viral defenses;ZAP interacts with the DNA of the virus mentioned in the summary	0
1034	Video-N	Agree	Undergraduate Student	2	Male	1	Yes	Slightly Prefer	3	A bit	1	Slightly Prefer	3	A bit	1	Slightly Prefer	3	2											With sound	HIV	1	The capture technique is a type of cure for the virus discussed in the summary;Captured latent cells have higher expression of genes that increase virus activation;Latent cells are a consequence of the lifecycle of the virus mentioned	1	0	0	0	0	2	A bit	1	A bit	1	A bit	1	With sound	HIV	1	The virus mentioned has evolved to lack CG pairs to avoid cell anti-viral defenses;ZAP interacts with the DNA of the virus mentioned in the summary	1
1035	Video-N	Agree	Undergraduate Student	2	male	1	Yes	Slightly Prefer	3	A bit	1	Slightly Prefer	3	A bit	1	Slightly Prefer	3	2											With sound	HIV	1	This research created a capture technique to collect all T-cells from patients;The capture technique is a type of cure for the virus discussed in the summary;Latent cells captured from patient blood are mostly from a single latent cell that divided;Captured latent cells have higher expression of genes that increase virus activation	0	0	1	0	1	3	A bit	1	A bit	1	A bit	1	With sound	HIV	1	The virus mentioned has evolved to lack CG pairs to avoid cell anti-viral defenses;ZAP interacts with the DNA of the virus mentioned in the summary	1
1036	Video-N	Agree	Adult in a non-science career	2	Female	0	Yes	Slightly Prefer	3	Not at all	0	Not at all	0	Slightly Prefer	3	Highest Preference	4	4											With sound	HIV	1	Captured latent cells have higher expression of genes that increase virus activation	1	1	0	0	1	4	A bit	1	A bit	1	A bit	1	With sound	FIV	0	The virus mentioned has evolved to lack CG pairs to avoid cell anti-viral defenses	1
1037	Video-N	Agree	Undergraduate Student	2	female	0	Yes	Highest Preference	4	Slightly Prefer	3	Average	2	Slightly Prefer	3	Slightly Prefer	3	5											Without sound	HIV	1	The capture technique is a type of cure for the virus discussed in the summary	1	0	0	1	1	4	Mostly	3	Mostly	3	Very much	4	Without sound	HIV	1	The virus mentioned has evolved to lack CG pairs to avoid cell anti-viral defenses;All possible DNA nucleotide pairs show up at the same rate as each other in vertebrates (eg. AT is present at the same frequency as GT or CG or GC)	1
1038	Video-N	Agree	Adult in a non-science career	2	Male	1	No	Highest Preference	4	Slightly Prefer	3	Not at all	0	Slightly Prefer	3	Average	2	5											With sound	HIV	1	This research created a capture technique to collect all T-cells from patients;Latent cells captured from patient blood are mostly from a single latent cell that divided;Latent cells are a consequence of the lifecycle of the virus mentioned	0	1	1	1	0	4	A bit	1	Average	2	A bit	1	With sound	HIV	1	The virus mentioned has evolved to lack CG pairs to avoid cell anti-viral defenses;ZAP interacts with the DNA of the virus mentioned in the summary	1
1039	Video-N	Agree	Adult in a non-science career	2	Female	0	No	A bit	1	Slightly Prefer	3	Average	2	Not at all	0	Highest Preference	4	5											With sound	HIV	1	Latent cells captured from patient blood are mostly from a single latent cell that divided;Latent cells are a consequence of the lifecycle of the virus mentioned	1	1	1	1	0	5	Mostly	3	Very much	4	Very much	4	With sound	HIV	1	The virus mentioned has evolved to lack CG pairs to avoid cell anti-viral defenses;ZAP interacts with the DNA of the virus mentioned in the summary	1
1040	Video-N	Agree	Adult in a non-science career	2	Female	0	Yes	A bit	1	A bit	1	Not at all	0	Slightly Prefer	3	Slightly Prefer	3	3											With sound	HIV	1	The capture technique is a type of cure for the virus discussed in the summary;Latent cells captured from patient blood are mostly from a single latent cell that divided	1	0	1	1	1	5	Average	2	Average	2	Average	2	With sound	HIV	1	The virus mentioned has evolved to lack CG pairs to avoid cell anti-viral defenses;ZAP interacts with the DNA of the virus mentioned in the summary	1
1041	Video-N	Agree	Adult in a non-science career	2	Female	0	Yes	Average	2	Highest Preference	4	Slightly Prefer	3	Slightly Prefer	3	Highest Preference	4	5											With sound	HIV	1	This research created a capture technique to collect all T-cells from patients;Latent cells captured from patient blood are mostly from a single latent cell that divided	0	1	1	1	1	5	Mostly	3	Mostly	3	Average	2	With sound	HIV	1	The virus mentioned has evolved to lack CG pairs to avoid cell anti-viral defenses;ZAP interacts with the DNA of the virus mentioned in the summary	1
1042	Video-N	Agree	Adult in a non-science career	2	Female	0	Yes	Slightly Prefer	3	Average	2	Not at all	0	Highest Preference	4	Highest Preference	4	4											With sound	HIV	1	Latent cells captured from patient blood are mostly from a single latent cell that divided;Captured latent cells have higher expression of genes that increase virus activation	1	1	1	0	1	5	Mostly	3	Mostly	3	Mostly	3	With sound	HIV	1	The virus mentioned has evolved to lack CG pairs to avoid cell anti-viral defenses;ZAP interacts with the DNA of the virus mentioned in the summary	1
1043	Video-N	Agree	Adult in a non-science career	2	Male	1	No	Highest Preference	4	Slightly Prefer	3	Highest Preference	4	Average	2	Slightly Prefer	3	5											With sound	HIV	1	Latent cells captured from patient blood are mostly from a single latent cell that divided;Latent cells are a consequence of the lifecycle of the virus mentioned	1	1	1	1	0	5	Very much	4	A bit	1	Very much	4	With sound	HIV	1	The virus mentioned has evolved to lack CG pairs to avoid cell anti-viral defenses;ZAP interacts with the DNA of the virus mentioned in the summary	1
1044	Video-N	Agree	Adult in a non-science career	2	Male	1	Yes	A bit	1	A bit	1	A bit	1	Not at all	0	Slightly Prefer	3	5											With sound	HIV	1	Latent cells captured from patient blood are mostly from a single latent cell that divided	1	1	1	1	1	6	Mostly	3	Mostly	3	Mostly	3	With sound	HIV	1	The virus mentioned has evolved to lack CG pairs to avoid cell anti-viral defenses;ZAP interacts with the DNA of the virus mentioned in the summary	1
1045	Video-N	Agree	Adult in a non-science career	2	Female	0	No	Slightly Prefer	3	Average	2	Average	2	A bit	1	A bit	1	5											With sound	HIV	1	This research created a capture technique to collect all T-cells from patients;Captured latent cells have higher expression of genes that increase virus activation	0	1	0	0	1	3	Average	2	Average	2	Average	2	With sound	HIV	1	The virus mentioned has evolved to lack CG pairs to avoid cell anti-viral defenses	1
1046	Video-N	Agree	Adult in a non-science career	2	Male	1	Yes	Average	2	Average	2	Slightly Prefer	3	A bit	1	Highest Preference	4	4											With sound	HIV	1	Latent cells captured from patient blood are mostly from a single latent cell that divided;Latent cells are a consequence of the lifecycle of the virus mentioned	1	1	1	1	0	5	Mostly	3	Very much	4	Average	2	With sound	HIV	1	The virus mentioned has evolved to lack CG pairs to avoid cell anti-viral defenses	1
1047	Video-N	Agree	Adult in a non-science career	2	F	0	No	Average	2	A bit	1	Not at all	0	A bit	1	Highest Preference	4	4											With sound	HIV	1	Latent cells captured from patient blood are mostly from a single latent cell that divided;Captured latent cells have higher expression of genes that increase virus activation	1	1	1	0	1	5	Average	2	Average	2	A bit	1	With sound	HIV	1	The virus mentioned has evolved to lack CG pairs to avoid cell anti-viral defenses;ZAP interacts with the DNA of the virus mentioned in the summary;ZAP is a protein that is made by the infected host cell	1
1048	Video-N	Agree	Adult in a non-science career	2	Male	1	Yes	Slightly Prefer	3	Average	2	A bit	1	A bit	1	Slightly Prefer	3	3											With sound	HIV	1	Latent cells captured from patient blood are mostly from a single latent cell that divided;Latent cells are a consequence of the lifecycle of the virus mentioned	1	1	1	1	0	5	Mostly	3	Mostly	3	Mostly	3	With sound	HIV	1	The virus mentioned has evolved to lack CG pairs to avoid cell anti-viral defenses	1
1049	Video-N	Agree	Adult in a non-science career	2	Female	0	Yes	Slightly Prefer	3	Slightly Prefer	3	A bit	1	Slightly Prefer	3	Slightly Prefer	3	4											With sound	HIV	1	Latent cells captured from patient blood are mostly from a single latent cell that divided;Captured latent cells have higher expression of genes that increase virus activation	1	1	1	0	1	5	Very much	4	Very much	4	Very much	4	With sound	HIV	1	The virus mentioned has evolved to lack CG pairs to avoid cell anti-viral defenses	1
1050	Video-N	Agree	Adult in a non-science career	2	female	0	Yes	Not at all	0	A bit	1	Average	2	Not at all	0	Slightly Prefer	3	4											Without sound	HIV	1	Latent cells captured from patient blood are mostly from a single latent cell that divided	1	1	1	1	1	6	Mostly	3	Very much	4	Average	2	Without sound	HIV	1	The virus mentioned has evolved to lack CG pairs to avoid cell anti-viral defenses	1
1051	Video-N	Agree	Adult in a non-science career	2	Female	0	No	A bit	1	Not at all	0	Slightly Prefer	3	Slightly Prefer	3	Slightly Prefer	3	5											With sound	HIV	1	Latent cells captured from patient blood are mostly from a single latent cell that divided	1	1	1	1	1	6	Very much	4	Very much	4	Very much	4	With sound	HIV	1	The virus mentioned has evolved to lack CG pairs to avoid cell anti-viral defenses	1
1052	Video-N	Agree	Adult in a non-science career	2	Female	0	Yes	Average	2	Highest Preference	4	A bit	1	Slightly Prefer	3	Slightly Prefer	3	4											With sound	HIV	1	Latent cells captured from patient blood are mostly from a single latent cell that divided	1	1	1	1	1	6	Very much	4	Very much	4	Mostly	3	With sound	HIV	1	The virus mentioned has evolved to lack CG pairs to avoid cell anti-viral defenses	1
1053	Video-N	Agree	Adult in a non-science career	2	Male	1	Yes	Slightly Prefer	3	A bit	1	Average	2	Not at all	0	Highest Preference	4	3											With sound	HIV	1	Latent cells captured from patient blood are mostly from a single latent cell that divided	1	1	1	1	1	6	Very much	4	Mostly	3	Mostly	3	With sound	HIV	1	The virus mentioned has evolved to lack CG pairs to avoid cell anti-viral defenses	1
1054	Video-N	Agree	Adult in a non-science career	2	Female	0	Yes	Slightly Prefer	3	Highest Preference	4	Not at all	0	A bit	1	Highest Preference	4	5											With sound	HIV	1	Latent cells captured from patient blood are mostly from a single latent cell that divided	1	1	1	1	1	6	Very much	4	Mostly	3	Very much	4	With sound	HIV	1	The virus mentioned has evolved to lack CG pairs to avoid cell anti-viral defenses	1
1055	Video-N	Agree	Adult in a non-science career	2	male	1	No	Highest Preference	4	Slightly Prefer	3	A bit	1	Average	2	Average	2	4											With sound	HIV	1	Latent cells captured from patient blood are mostly from a single latent cell that divided	1	1	1	1	1	6	Very much	4	Mostly	3	Not at all	0	With sound	HIV	1	The virus mentioned has evolved to lack CG pairs to avoid cell anti-viral defenses;ZAP interacts with the DNA of the virus mentioned in the summary;ZAP is a protein that is made by the infected host cell	1
1056	Video-N	Agree	Adult in a non-science career	2	Female	0	Yes	Average	2	Highest Preference	4	A bit	1	Highest Preference	4	Slightly Prefer	3	4											With sound	HIV	1	Latent cells are a consequence of the lifecycle of the virus mentioned	1	1	0	1	0	4	Very much	4	Mostly	3	Very much	4	With sound	HIV	1	The virus mentioned has evolved to lack CG pairs to avoid cell anti-viral defenses;ZAP is a protein that is made by the infected host cell	1
1057	Video-N	Agree	Adult in a non-science career	2	Male	1	Yes	Slightly Prefer	3	Slightly Prefer	3	A bit	1	Highest Preference	4	Highest Preference	4	5											With sound	HIV	1	Latent cells captured from patient blood are mostly from a single latent cell that divided;Captured latent cells have higher expression of genes that increase virus activation;Latent cells are a consequence of the lifecycle of the virus mentioned	1	1	1	0	0	4	Very much	4	Very much	4	Very much	4	With sound	HIV	1	The virus mentioned has evolved to lack CG pairs to avoid cell anti-viral defenses;ZAP is a protein that is made by the infected host cell	1
1058	Video-N	Agree	Adult in a non-science career	2	Female	0	Yes	Not at all	0	Slightly Prefer	3	Highest Preference	4	Average	2	A bit	1	3											Without sound	HIV	1	Latent cells captured from patient blood are mostly from a single latent cell that divided;Latent cells are a consequence of the lifecycle of the virus mentioned	1	1	1	1	0	5	Average	2	Average	2	A bit	1	Without sound	HIV	1	The virus mentioned has evolved to lack CG pairs to avoid cell anti-viral defenses;ZAP is a protein that is made by the infected host cell	1
1059	Video-N	Agree	Adult in a non-science career	2	male	1	Yes	A bit	1	A bit	1	Highest Preference	4	A bit	1	Slightly Prefer	3	5											With sound	HIV	1	Latent cells captured from patient blood are mostly from a single latent cell that divided;Latent cells are a consequence of the lifecycle of the virus mentioned	1	1	1	1	0	5	Average	2	Average	2	Average	2	With sound	HIV	1	The virus mentioned has evolved to lack CG pairs to avoid cell anti-viral defenses;ZAP is a protein that is made by the infected host cell	1
1060	Video-N	Agree	Adult in a non-science career	2	Male	1	Yes	A bit	1	Slightly Prefer	3	Average	2	Average	2	Highest Preference	4	4											With sound	HIV	1	Latent cells captured from patient blood are mostly from a single latent cell that divided;Latent cells are a consequence of the lifecycle of the virus mentioned	1	1	1	1	0	5	Very much	4	Mostly	3	Mostly	3	With sound	HIV	1	The virus mentioned has evolved to lack CG pairs to avoid cell anti-viral defenses;ZAP is a protein that is made by the infected host cell	1
1061	Video-N	Agree	Adult in a non-science career	2	Female	0	Yes	Average	2	Slightly Prefer	3	A bit	1	Highest Preference	4	Average	2	5											With sound	HIV	1	Latent cells captured from patient blood are mostly from a single latent cell that divided;Latent cells are a consequence of the lifecycle of the virus mentioned	1	1	1	1	0	5	Very much	4	Very much	4	Mostly	3	With sound	HIV	1	The virus mentioned has evolved to lack CG pairs to avoid cell anti-viral defenses;ZAP is a protein that is made by the infected host cell	1
1062	Video-N	Agree	Undergraduate Student	2	Female	0	Yes	Slightly Prefer	3	Slightly Prefer	3	Not at all	0	Slightly Prefer	3	Average	2	4											With sound	HIV	1	Latent cells captured from patient blood are mostly from a single latent cell that divided;Latent cells are a consequence of the lifecycle of the virus mentioned	1	1	1	1	0	5	Average	2	Mostly	3	A bit	1	With sound	HIV	1	The virus mentioned has evolved to lack CG pairs to avoid cell anti-viral defenses;ZAP is a protein that is made by the infected host cell	1
1063	Video-N	Agree	Adult in a non-science career	2	Female	0	No	Slightly Prefer	3	Average	2	A bit	1	Slightly Prefer	3	Slightly Prefer	3	4											With sound	HIV	1	Latent cells captured from patient blood are mostly from a single latent cell that divided	1	1	1	1	1	6	Very much	4	Mostly	3	Very much	4	With sound	HIV	1	The virus mentioned has evolved to lack CG pairs to avoid cell anti-viral defenses;ZAP is a protein that is made by the infected host cell	1
1064	Video-N	Agree	Adult in a non-science career	2	female	0	Yes	Highest Preference	4	Highest Preference	4	A bit	1	Slightly Prefer	3	Slightly Prefer	3	5											With sound	HIV	1	Latent cells captured from patient blood are mostly from a single latent cell that divided	1	1	1	1	1	6	Very much	4	Average	2	Very much	4	With sound	HIV	1	The virus mentioned has evolved to lack CG pairs to avoid cell anti-viral defenses;ZAP is a protein that is made by the infected host cell	1
1065	Video-N	Agree	Adult in a non-science career	2	female	0	We had a science requirement at my college. I stupidly took biochemistry. I didn't understand most of it.	A bit	1	Highest Preference	4	Slightly Prefer	3	A bit	1	Average	2	4											With sound	HIV	1	This research created a capture technique to collect all T-cells from patients;Latent cells captured from patient blood are mostly from a single latent cell that divided;Captured latent cells have higher expression of genes that increase virus activation;Latent cells are a consequence of the lifecycle of the virus mentioned	0	1	1	0	0	3	Mostly	3	Mostly	3	A bit	1
1066	Video-N	Agree	Undergraduate Student	2	Male	1	Yes	Slightly Prefer	3	Not at all	0	Highest Preference	4	Not at all	0	Average	2	5											With sound	HIV	1	Latent cells are a consequence of the lifecycle of the virus mentioned	1	1	0	1	0	4	Average	2	Mostly	3	Average	2
1067	Video-N	Agree	Adult in a non-science career	2	Female	0	Yes	Highest Preference	4	Highest Preference	4	Average	2	Average	2	Slightly Prefer	3	4											With sound	HIV	1	This research created a capture technique to collect all T-cells from patients;Latent cells captured from patient blood are mostly from a single latent cell that divided;Latent cells are a consequence of the lifecycle of the virus mentioned	0	1	1	1	0	4	Very much	4	Very much	4	Very much	4
1068	Video-N	Agree	Adult in a non-science career	2	Male	1	Yes	A bit	1	Not at all	0	Average	2	A bit	1	Slightly Prefer	3	5											With sound	HIV	1	Latent cells captured from patient blood are mostly from a single latent cell that divided;Latent cells are a consequence of the lifecycle of the virus mentioned	1	1	1	1	0	5	Mostly	3	A bit	1	Average	2
1069	Video-N	Agree	Undergraduate Student	2	Male	1	Yes	A bit	1	A bit	1	Highest Preference	4	A bit	1	Slightly Prefer	3	5											With sound	HIV	1	Latent cells captured from patient blood are mostly from a single latent cell that divided;Latent cells are a consequence of the lifecycle of the virus mentioned	1	1	1	1	0	5	Very much	4	Very much	4	Not at all	0
1070	Video-N	Agree	Adult in a non-science career	2	Female	0	No	Average	2	A bit	1	A bit	1	A bit	1	Average	2	5											With sound	HIV	1	Latent cells captured from patient blood are mostly from a single latent cell that divided;Latent cells are a consequence of the lifecycle of the virus mentioned	1	1	1	1	0	5	Average	2	Average	2	Average	2
1071	Video-N	Agree	Adult in a non-science career	2	male	1	Yes	Average	2	Slightly Prefer	3	Highest Preference	4	Highest Preference	4	Slightly Prefer	3	5											With sound	HIV	1	Latent cells captured from patient blood are mostly from a single latent cell that divided;Latent cells are a consequence of the lifecycle of the virus mentioned	1	1	1	1	0	5	Mostly	3	Mostly	3	Average	2
1072	Video-N	Agree	Adult in a non-science career	2	Female	0	Yes	Slightly Prefer	3	Slightly Prefer	3	Highest Preference	4	A bit	1	Slightly Prefer	3	5											With sound	HIV	1	Latent cells captured from patient blood are mostly from a single latent cell that divided;Captured latent cells have higher expression of genes that increase virus activation	1	1	1	0	1	5	Very much	4	Very much	4	Very much	4
1073	Video-N	Agree	Undergraduate Student	2	Men	1	Yes	Not at all	0	Highest Preference	4	Highest Preference	4	Not at all	0	Highest Preference	4	5											With sound	HIV	1	Latent cells captured from patient blood are mostly from a single latent cell that divided	1	1	1	1	1	6	Average	2	Very much	4	Not at all	0
1131	Video-R	Agree	Adult in a science-related career	3	Female	0	Yes	Highest Preference	4	Slightly Prefer	3	Not at all	0	Slightly Prefer	3	A bit	1	5											With sound	HIV	1	Latent cells captured from patient blood are mostly from a single latent cell that divided;Captured latent cells have higher expression of genes that increase virus activation;Latent cells are a consequence of the lifecycle of the virus mentioned	1	1	1	0	0	4	Very much	4	Very much	4	Very much	4	With sound	HIV	1	Vertebrates have evolved less AG nucleotide pairs;The virus mentioned has evolved to lack CG pairs to avoid cell anti-viral defenses;ZAP interacts with the DNA of the virus mentioned in the summary	0
1132	Video-R	Agree	Adult in a science-related career	3	Female	0	No	Slightly Prefer	3	Slightly Prefer	3	Average	2	Highest Preference	4	Highest Preference	4	4											With sound	HIV	1	Latent cells captured from patient blood are mostly from a single latent cell that divided;Latent cells are a consequence of the lifecycle of the virus mentioned	1	1	1	1	0	5	Very much	4	Very much	4	Very much	4	With sound	HIV	1	Vertebrates have evolved less AG nucleotide pairs;The virus mentioned has evolved to lack CG pairs to avoid cell anti-viral defenses	0
1133	Video-R	Agree	Adult in a science-related career	3	Female	0	Yes	Highest Preference	4	Slightly Prefer	3	Average	2	Slightly Prefer	3	Slightly Prefer	3	5											With sound	HIV	1	This research created a capture technique to collect all T-cells from patients;Latent cells captured from patient blood are mostly from a single latent cell that divided	0	1	1	1	1	5	Mostly	3	Mostly	3	Mostly	3	With sound	HIV	1	The virus mentioned has evolved to lack CG pairs to avoid cell anti-viral defenses;ZAP interacts with the DNA of the virus mentioned in the summary	1
1134	Video-R	Agree	Adult in a science-related career	3	Female	0	Yes	Not at all	0	A bit	1	Highest Preference	4	Average	2	Slightly Prefer	3	5											Without sound	HIV	1	Latent cells are a consequence of the lifecycle of the virus mentioned	1	1	0	1	0	4	Average	2	Very much	4	Average	2	Without sound	HIV	1	The virus mentioned has evolved to lack CG pairs to avoid cell anti-viral defenses;ZAP interacts with the DNA of the virus mentioned in the summary;ZAP is a protein that is made by the infected host cell	1
1135	Video-R	Agree	Adult in a science-related career	3	female	0	Yes	Not at all	0	Average	2	Highest Preference	4	Highest Preference	4	Highest Preference	4	5											With sound	HIV	1	Latent cells captured from patient blood are mostly from a single latent cell that divided;Captured latent cells have higher expression of genes that increase virus activation;Latent cells are a consequence of the lifecycle of the virus mentioned	1	1	1	0	0	4	A bit	1	Mostly	3	Not at all	0	Without sound	HIV	1	The virus mentioned has evolved to lack CG pairs to avoid cell anti-viral defenses;ZAP interacts with the DNA of the virus mentioned in the summary;ZAP is a protein that is made by the infected host cell	1
1136	Video-R	Agree	Adult in a science-related career	3	Female	0	Yes	Average	2	Highest Preference	4	Slightly Prefer	3	A bit	1	Highest Preference	4	5											With sound	HIV	1	This research created a capture technique to collect all T-cells from patients;Latent cells captured from patient blood are mostly from a single latent cell that divided;Latent cells are a consequence of the lifecycle of the virus mentioned	0	1	1	1	0	4	Very much	4	Very much	4	Very much	4	With sound	HIV	1	The virus mentioned has evolved to lack CG pairs to avoid cell anti-viral defenses	1
1137	Video-R	Agree	Adult in a science-related career	3	Female	0	Yes	Average	2	Highest Preference	4	Highest Preference	4	Slightly Prefer	3	Highest Preference	4	5											With sound	HIV	1	This research created a capture technique to collect all T-cells from patients;Latent cells captured from patient blood are mostly from a single latent cell that divided;Latent cells are a consequence of the lifecycle of the virus mentioned	0	1	1	1	0	4	Mostly	3	Mostly	3	Average	2	With sound	HIV	1	The virus mentioned has evolved to lack CG pairs to avoid cell anti-viral defenses;ZAP interacts with the DNA of the virus mentioned in the summary;ZAP is a protein that is made by the infected host cell	1
1138	Video-R	Agree	Adult in a science-related career	3	Male	1	Yes	Slightly Prefer	3	Slightly Prefer	3	Average	2	Slightly Prefer	3	Slightly Prefer	3	3											With sound	HIV	1	Latent cells captured from patient blood are mostly from a single latent cell that divided;Captured latent cells have higher expression of genes that increase virus activation;Latent cells are a consequence of the lifecycle of the virus mentioned	1	1	1	0	0	4	Mostly	3	Mostly	3	Average	2	With sound	HIV	1	The virus mentioned has evolved to lack CG pairs to avoid cell anti-viral defenses;ZAP interacts with the DNA of the virus mentioned in the summary;ZAP is a protein that is made by the infected host cell	1
1139	Video-R	Agree	Adult in a science-related career	3	Female	0	Yes	A bit	1	Average	2	Highest Preference	4	A bit	1	Slightly Prefer	3	5											Without sound	HIV	1	Latent cells captured from patient blood are mostly from a single latent cell that divided;Latent cells are a consequence of the lifecycle of the virus mentioned	1	1	1	1	0	5	Very much	4	Very much	4	Average	2	Without sound	HIV	1	The virus mentioned has evolved to lack CG pairs to avoid cell anti-viral defenses	1
1140	Video-R	Agree	Adult in a science-related career	3	male	1	Yes	Slightly Prefer	3	Average	2	Not at all	0	Highest Preference	4	A bit	1	4											With sound	HIV	1	Latent cells captured from patient blood are mostly from a single latent cell that divided;Latent cells are a consequence of the lifecycle of the virus mentioned	1	1	1	1	0	5	Very much	4	Very much	4	Mostly	3	With sound	HIV	1	The virus mentioned has evolved to lack CG pairs to avoid cell anti-viral defenses	1
1141	Video-R	Agree	Adult in a science-related career	3	female	0	Yes	Average	2	Highest Preference	4	Not at all	0	Not at all	0	Highest Preference	4	5											With sound	HIV	1	Latent cells captured from patient blood are mostly from a single latent cell that divided	1	1	1	1	1	6	Very much	4	Very much	4	Mostly	3	Without sound	HIV	1	The virus mentioned has evolved to lack CG pairs to avoid cell anti-viral defenses	1
1142	Video-R	Agree	Adult in a science-related career	3	Female	0	Yes	A bit	1	Slightly Prefer	3	A bit	1	A bit	1	Highest Preference	4	4											With sound	HIV	1	This research created a capture technique to collect all T-cells from patients;Latent cells captured from patient blood are mostly from a single latent cell that divided;Captured latent cells have higher expression of genes that increase virus activation;Latent cells are a consequence of the lifecycle of the virus mentioned	0	1	1	0	0	3	Mostly	3	Mostly	3	Mostly	3	With sound	HIV	1	The virus mentioned has evolved to lack CG pairs to avoid cell anti-viral defenses;ZAP is a protein that is made by the infected host cell	1
1143	Video-R	Agree	Adult in a science-related career	3			Yes	Average	2	Slightly Prefer	3	Average	2	A bit	1	Highest Preference	4	4											With sound	HIV	1	This research created a capture technique to collect all T-cells from patients;Captured latent cells have higher expression of genes that increase virus activation	0	1	0	0	1	3	Mostly	3	Mostly	3	Average	2	With sound	HIV	1	The virus mentioned has evolved to lack CG pairs to avoid cell anti-viral defenses;ZAP is a protein that is made by the infected host cell	1
1144	Video-R	Agree	Adult in a science-related career	3	female	0	Yes	Not at all	0	Slightly Prefer	3	Average	2	A bit	1	Average	2	4											With sound	HIV	1	Latent cells captured from patient blood are mostly from a single latent cell that divided;Captured latent cells have higher expression of genes that increase virus activation;Latent cells are a consequence of the lifecycle of the virus mentioned	1	1	1	0	0	4	Very much	4	Mostly	3	Average	2	With sound	HIV	1	The virus mentioned has evolved to lack CG pairs to avoid cell anti-viral defenses;ZAP is a protein that is made by the infected host cell	1
1145	Video-R	Agree	Adult in a science-related career	3	Female	0	Yes	Slightly Prefer	3	Highest Preference	4	Average	2	Slightly Prefer	3	Highest Preference	4	5											With sound	HIV	1	Latent cells captured from patient blood are mostly from a single latent cell that divided;Captured latent cells have higher expression of genes that increase virus activation;Latent cells are a consequence of the lifecycle of the virus mentioned	1	1	1	0	0	4	Very much	4	Very much	4	Mostly	3	With sound	HIV	1	The virus mentioned has evolved to lack CG pairs to avoid cell anti-viral defenses;ZAP is a protein that is made by the infected host cell	1
1146	Video-R	Agree	Adult in a science-related career	3	Male	1	Yes	Not at all	0	A bit	1	A bit	1	Average	2	Highest Preference	4	5											With sound	HIV	1	Latent cells captured from patient blood are mostly from a single latent cell that divided;Captured latent cells have higher expression of genes that increase virus activation	1	1	1	0	1	5	Average	2	Very much	4	A bit	1	With sound	HIV	1	The virus mentioned has evolved to lack CG pairs to avoid cell anti-viral defenses;ZAP is a protein that is made by the infected host cell	1
1147	Video-R	Agree	Adult in a science-related career	3	Male	1	Yes	Slightly Prefer	3	Highest Preference	4	Slightly Prefer	3	Slightly Prefer	3	Highest Preference	4	5											With sound	HIV	1	Latent cells captured from patient blood are mostly from a single latent cell that divided;Latent cells are a consequence of the lifecycle of the virus mentioned	1	1	1	1	0	5	Average	2	Very much	4	Mostly	3	With sound	HIV	1	The virus mentioned has evolved to lack CG pairs to avoid cell anti-viral defenses;ZAP is a protein that is made by the infected host cell	1
1148	Video-R	Agree	Adult in a science-related career	3			Yes	Not at all	0	A bit	1	Highest Preference	4	Not at all	0	Slightly Prefer	3	4											With sound	HIV	1	Latent cells captured from patient blood are mostly from a single latent cell that divided	1	1	1	1	1	6	Mostly	3	Mostly	3	Average	2	With sound	HIV	1	The virus mentioned has evolved to lack CG pairs to avoid cell anti-viral defenses;ZAP is a protein that is made by the infected host cell	1
1149	Video-R	Agree	Adult in a science-related career	3	Non-binary		Yes	Highest Preference	4	Highest Preference	4	Average	2	A bit	1	Slightly Prefer	3	5											With sound	HIV	1	This research created a capture technique to collect all T-cells from patients;The capture technique is a type of cure for the virus discussed in the summary;Latent cells are a consequence of the lifecycle of the virus mentioned	0	0	0	1	0	2	Mostly	3	Very much	4	Mostly	3
1150	Video-R	Agree	Adult in a science-related career	3	Female	0	Yes	Not at all	0	Average	2	Slightly Prefer	3	A bit	1	Highest Preference	4	5											With sound	HIV	1	Captured latent cells have higher expression of genes that increase virus activation;Latent cells are a consequence of the lifecycle of the virus mentioned	1	1	0	0	0	3	Average	2	A bit	1	Not at all	0
1151	Video-R	Agree	Adult in a science-related career	3	Male	1	Yes	A bit	1	A bit	1	Slightly Prefer	3	Slightly Prefer	3	Slightly Prefer	3	5											With sound	HIV	1	This research created a capture technique to collect all T-cells from patients;Latent cells captured from patient blood are mostly from a single latent cell that divided;Captured latent cells have higher expression of genes that increase virus activation	0	1	1	0	1	4	Mostly	3	Mostly	3	Mostly	3
1152	Video-R	Agree	Adult in a science-related career	3	Woman	0	Yes	Average	2	Slightly Prefer	3	Average	2	A bit	1	Highest Preference	4	4											With sound	HIV	1	Latent cells captured from patient blood are mostly from a single latent cell that divided;Captured latent cells have higher expression of genes that increase virus activation;Latent cells are a consequence of the lifecycle of the virus mentioned	1	1	1	0	0	4	Mostly	3	Average	2	Mostly	3
1153	Video-R	Agree	Adult in a science-related career	3	male	1	Yes	Average	2	Average	2	Highest Preference	4	Average	2	Average	2	5											With sound	HIV	1	This research created a capture technique to collect all T-cells from patients;Latent cells captured from patient blood are mostly from a single latent cell that divided	0	1	1	1	1	5	Very much	4	Mostly	3	Mostly	3
1154	Video-R	Agree	Adult in a science-related career	3	F	0	Yes	Slightly Prefer	3	Slightly Prefer	3	Slightly Prefer	3	Slightly Prefer	3	Highest Preference	4	5											With sound	HIV	1	Latent cells captured from patient blood are mostly from a single latent cell that divided;Latent cells are a consequence of the lifecycle of the virus mentioned	1	1	1	1	0	5	Very much	4	Very much	4	Very much	4
1155	Video-R	Agree	Adult in a science-related career	3	Female	0	Yes	Highest Preference	4	Highest Preference	4	Average	2	Not at all	0	Slightly Prefer	3	5											With sound	HIV	1	Latent cells captured from patient blood are mostly from a single latent cell that divided;Latent cells are a consequence of the lifecycle of the virus mentioned	1	1	1	1	0	5	Mostly	3	Average	2	Average	2
1156	Video-R	Agree	Adult in a science-related career	3	Female	0	Yes	Slightly Prefer	3	Highest Preference	4	Average	2	Slightly Prefer	3	Average	2	5											With sound	HIV	1	Latent cells captured from patient blood are mostly from a single latent cell that divided	1	1	1	1	1	6	Mostly	3	Very much	4	Mostly	3
1233	Video-S	Agree	Research Scientist (Graduate Student, Primary Investigator, Post-doc, Research Assistant, Technician, etc)	1	Female	0	No	Slightly Prefer	3	Slightly Prefer	3	Average	2	Average	2	A bit	1	5	Average	A bit	Highest Preference	Slightly Prefer	Slightly Prefer	Highest Preference	A bit	Slightly Prefer	Slightly Prefer	4	Without sound	HIV	1	This research created a capture technique to collect all T-cells from patients;The capture technique is a type of cure for the virus discussed in the summary;Latent cells are a consequence of the lifecycle of the virus mentioned	0	0	0	1	0	2	Mostly	3	Mostly	3	Very much	4	Without sound	Influenza	0	The virus mentioned has evolved to lack CG pairs to avoid cell anti-viral defenses;All possible DNA nucleotide pairs show up at the same rate as each other in vertebrates (eg. AT is present at the same frequency as GT or CG or GC);ZAP is a protein that is made by the infected host cell	1
1234	Video-S	Agree	Research Scientist (Graduate Student, Primary Investigator, Post-doc, Research Assistant, Technician, etc)	1	female	0	Yes	A bit	1	Not at all	0	Highest Preference	4	Not at all	0	Highest Preference	4	5	Highest Preference	Highest Preference	Not at all	Highest Preference	Highest Preference	Not at all	Average	Highest Preference	Highest Preference	4	Without sound	HIV	1	This research created a capture technique to collect all T-cells from patients;Latent cells captured from patient blood are mostly from a single latent cell that divided;Captured latent cells have higher expression of genes that increase virus activation;Latent cells are a consequence of the lifecycle of the virus mentioned	0	1	1	0	0	3	Very much	4	Mostly	3	Very much	4	Without sound	HIV	1	The virus mentioned has evolved to lack CG pairs to avoid cell anti-viral defenses;ZAP interacts with the DNA of the virus mentioned in the summary	1
1235	Video-S	Agree	Research Scientist (Graduate Student, Primary Investigator, Post-doc, Research Assistant, Technician, etc)	1	Male	1	Yes	Average	2	Highest Preference	4	Average	2	Slightly Prefer	3	Slightly Prefer	3	5	Highest Preference	A bit	Highest Preference	Slightly Prefer	Average	Highest Preference	Slightly Prefer	Average	Slightly Prefer	4	With sound	HIV	1	Latent cells captured from patient blood are mostly from a single latent cell that divided;Captured latent cells have higher expression of genes that increase virus activation;Latent cells are a consequence of the lifecycle of the virus mentioned	1	1	1	0	0	4	Very much	4	Very much	4	Very much	4	With sound	HIV	1	The virus mentioned has evolved to lack CG pairs to avoid cell anti-viral defenses;ZAP interacts with the DNA of the virus mentioned in the summary	1
1236	Video-S	Agree	Research Scientist (Graduate Student, Primary Investigator, Post-doc, Research Assistant, Technician, etc)	1	male	1	Yes	Slightly Prefer	3	Average	2	Highest Preference	4	Slightly Prefer	3	Slightly Prefer	3	5	Highest Preference	Slightly Prefer	Slightly Prefer	Highest Preference	Slightly Prefer	Slightly Prefer	Slightly Prefer	Highest Preference	Slightly Prefer	4	With sound	HIV	1	Latent cells captured from patient blood are mostly from a single latent cell that divided;Captured latent cells have higher expression of genes that increase virus activation;Latent cells are a consequence of the lifecycle of the virus mentioned	1	1	1	0	0	4	Mostly	3	Mostly	3	Mostly	3	With sound	HIV	1	The virus mentioned has evolved to lack CG pairs to avoid cell anti-viral defenses;ZAP interacts with the DNA of the virus mentioned in the summary	1
1237	Video-S	Agree	Research Scientist (Graduate Student, Primary Investigator, Post-doc, Research Assistant, Technician, etc)	1	female	0	Yes	A bit	1	Not at all	0	Highest Preference	4	A bit	1	Highest Preference	4	5	Highest Preference	Highest Preference	Not at all	Average	Highest Preference	Not at all	Average	Highest Preference	Highest Preference	4	With sound	HIV	1	Latent cells captured from patient blood are mostly from a single latent cell that divided;Captured latent cells have higher expression of genes that increase virus activation	1	1	1	0	1	5	Mostly	3	Average	2	A bit	1	With sound	HIV	1	The virus mentioned has evolved to lack CG pairs to avoid cell anti-viral defenses;ZAP interacts with the DNA of the virus mentioned in the summary	1
1238	Video-S	Agree	Research Scientist (Graduate Student, Primary Investigator, Post-doc, Research Assistant, Technician, etc)	1	female	0	Yes	A bit	1	A bit	1	Highest Preference	4	A bit	1	Slightly Prefer	3	4	Average	Average	Average	Average	Highest Preference	Average	Average	Highest Preference	Highest Preference	5	With sound	HIV	1	Latent cells captured from patient blood are mostly from a single latent cell that divided;Captured latent cells have higher expression of genes that increase virus activation	1	1	1	0	1	5	Very much	4	Mostly	3	Average	2	With sound	HIV	1	The virus mentioned has evolved to lack CG pairs to avoid cell anti-viral defenses;ZAP interacts with the DNA of the virus mentioned in the summary	1
1239	Video-S	Agree	Research Scientist (Graduate Student, Primary Investigator, Post-doc, Research Assistant, Technician, etc)	1	Female	0	Yes	Average	2	Highest Preference	4	Slightly Prefer	3	A bit	1	Slightly Prefer	3	5	Highest Preference	Average	Slightly Prefer	Average	Slightly Prefer	Highest Preference	Not at all	Highest Preference	Highest Preference	4	With sound	HIV	1	Latent cells captured from patient blood are mostly from a single latent cell that divided;Captured latent cells have higher expression of genes that increase virus activation	1	1	1	0	1	5	Very much	4	Mostly	3	Very much	4	With sound	HIV	1	The virus mentioned has evolved to lack CG pairs to avoid cell anti-viral defenses;ZAP interacts with the DNA of the virus mentioned in the summary	1
1240	Video-S	Agree	Research Scientist (Graduate Student, Primary Investigator, Post-doc, Research Assistant, Technician, etc)	1	Female	0	Yes	Slightly Prefer	3	Slightly Prefer	3	Highest Preference	4	Highest Preference	4	Average	2	5	Average	Highest Preference	A bit	Slightly Prefer	Highest Preference	Not at all	Average	Highest Preference	Average	3	Without sound	HIV	1	Latent cells captured from patient blood are mostly from a single latent cell that divided;Latent cells are a consequence of the lifecycle of the virus mentioned	1	1	1	1	0	5	Very much	4	Very much	4	Mostly	3	Without sound	HIV	1	The virus mentioned has evolved to lack CG pairs to avoid cell anti-viral defenses;ZAP interacts with the DNA of the virus mentioned in the summary	1
1241	Video-S	Agree	Research Scientist (Graduate Student, Primary Investigator, Post-doc, Research Assistant, Technician, etc)	1	Male	1	Yes	Slightly Prefer	3	A bit	1	Highest Preference	4	Slightly Prefer	3	A bit	1	5	Slightly Prefer	Slightly Prefer	Highest Preference	Average	Highest Preference	Highest Preference	A bit	Highest Preference	Slightly Prefer	5	With sound	HIV	1	Latent cells captured from patient blood are mostly from a single latent cell that divided;Latent cells are a consequence of the lifecycle of the virus mentioned	1	1	1	1	0	5	Very much	4	Very much	4	Very much	4	With sound	HIV	1	The virus mentioned has evolved to lack CG pairs to avoid cell anti-viral defenses;ZAP interacts with the DNA of the virus mentioned in the summary	1
1242	Video-S	Agree	Research Scientist (Graduate Student, Primary Investigator, Post-doc, Research Assistant, Technician, etc)	1	Male	1	Yes	A bit	1	Average	2	Average	2	A bit	1	A bit	1	5	Average	Highest Preference	A bit	Not at all	Average	Average	Not at all	Highest Preference	Slightly Prefer	4	With sound	HIV	1	Latent cells captured from patient blood are mostly from a single latent cell that divided	1	1	1	1	1	6	Very much	4	Average	2	Mostly	3	With sound	HIV	1	The virus mentioned has evolved to lack CG pairs to avoid cell anti-viral defenses;ZAP interacts with the DNA of the virus mentioned in the summary	1
1243	Video-S	Agree	Research Scientist (Graduate Student, Primary Investigator, Post-doc, Research Assistant, Technician, etc)	1	Female	0	Yes	Highest Preference	4	Average	2	Highest Preference	4	Average	2	Slightly Prefer	3	5	Highest Preference	Slightly Prefer	Slightly Prefer	A bit	Highest Preference	Average	Not at all	Highest Preference	Highest Preference	4	With sound	HIV	1	Latent cells captured from patient blood are mostly from a single latent cell that divided	1	1	1	1	1	6	Very much	4	Very much	4	Very much	4	With sound	HIV	1	The virus mentioned has evolved to lack CG pairs to avoid cell anti-viral defenses;ZAP interacts with the DNA of the virus mentioned in the summary	1
1244	Video-S	Agree	Research Scientist (Graduate Student, Primary Investigator, Post-doc, Research Assistant, Technician, etc)	1	F	0	Yes	Not at all	0	Not at all	0	Highest Preference	4	A bit	1	Average	2	5	Slightly Prefer	Average	Not at all	Average	Highest Preference	Not at all	Average	Highest Preference	Slightly Prefer	4	Without sound	HIV	1	This research created a capture technique to collect all T-cells from patients;Latent cells captured from patient blood are mostly from a single latent cell that divided;Captured latent cells have higher expression of genes that increase virus activation	0	1	1	0	1	4	Very much	4	Very much	4	Very much	4	Without sound	HIV	1	The virus mentioned has evolved to lack CG pairs to avoid cell anti-viral defenses;ZAP interacts with the DNA of the virus mentioned in the summary;ZAP is a protein that is made by the infected host cell	1
1245	Video-S	Agree	Research Scientist (Graduate Student, Primary Investigator, Post-doc, Research Assistant, Technician, etc)	1	Female	0	Yes	A bit	1	Slightly Prefer	3	Average	2	Not at all	0	Highest Preference	4	5	Slightly Prefer	Average	Not at all	Highest Preference	Highest Preference	Not at all	A bit	Average	Slightly Prefer	3	With sound	HIV	1	This research created a capture technique to collect all T-cells from patients;Latent cells captured from patient blood are mostly from a single latent cell that divided;Latent cells are a consequence of the lifecycle of the virus mentioned	0	1	1	1	0	4	Mostly	3	Mostly	3	Mostly	3	With sound	HIV	1	The virus mentioned has evolved to lack CG pairs to avoid cell anti-viral defenses;ZAP interacts with the DNA of the virus mentioned in the summary;ZAP is a protein that is made by the infected host cell	1
1246	Video-S	Agree	Research Scientist (Graduate Student, Primary Investigator, Post-doc, Research Assistant, Technician, etc)	1	Female	0	Yes	Not at all	0	Slightly Prefer	3	Slightly Prefer	3	Highest Preference	4	Slightly Prefer	3	5	Highest Preference	Slightly Prefer	Highest Preference	Highest Preference	Slightly Prefer	Slightly Prefer	Not at all	Highest Preference	Highest Preference	4	With sound	HIV	1	Latent cells captured from patient blood are mostly from a single latent cell that divided;Latent cells are a consequence of the lifecycle of the virus mentioned	1	1	1	1	0	5	Very much	4	Very much	4	Very much	4	With sound	HIV	1	The virus mentioned has evolved to lack CG pairs to avoid cell anti-viral defenses	1
1247	Video-S	Agree	Research Scientist (Graduate Student, Primary Investigator, Post-doc, Research Assistant, Technician, etc)	1	Female	0	Yes	A bit	1	Average	2	Highest Preference	4	Not at all	0	Slightly Prefer	3	5	Average	Not at all	Highest Preference	Slightly Prefer	Highest Preference	Slightly Prefer	Average	Not at all	A bit	1	With sound	HIV	1	Latent cells captured from patient blood are mostly from a single latent cell that divided;Captured latent cells have higher expression of genes that increase virus activation	1	1	1	0	1	5	Average	2	Very much	4	A bit	1	With sound	HIV	1	The virus mentioned has evolved to lack CG pairs to avoid cell anti-viral defenses	1
1248	Video-S	Agree	Research Scientist (Graduate Student, Primary Investigator, Post-doc, Research Assistant, Technician, etc)	1	Trans masculine	1	Yes	A bit	1	Highest Preference	4	A bit	1	A bit	1	Slightly Prefer	3	3	A bit	Highest Preference	Average	Slightly Prefer	A bit	Average	Average	Highest Preference	A bit	3	With sound	HIV	1	Latent cells captured from patient blood are mostly from a single latent cell that divided;Captured latent cells have higher expression of genes that increase virus activation	1	1	1	0	1	5	Very much	4	Mostly	3	Average	2	With sound	HIV	1	The virus mentioned has evolved to lack CG pairs to avoid cell anti-viral defenses;ZAP interacts with the DNA of the virus mentioned in the summary;ZAP is a protein that is made by the infected host cell	1
1249	Video-S	Agree	Research Scientist (Graduate Student, Primary Investigator, Post-doc, Research Assistant, Technician, etc)	1	female	0	Yes	Slightly Prefer	3	Highest Preference	4	Average	2	Slightly Prefer	3	Slightly Prefer	3	5	Highest Preference	Average	Slightly Prefer	Slightly Prefer	Average	Average	Slightly Prefer	Average	Highest Preference	2	With sound	HIV	1	Latent cells captured from patient blood are mostly from a single latent cell that divided;Latent cells are a consequence of the lifecycle of the virus mentioned	1	1	1	1	0	5	Very much	4	Very much	4	Very much	4	With sound	HIV	1	Vertebrates have evolved less AG nucleotide pairs;The virus mentioned has evolved to lack CG pairs to avoid cell anti-viral defenses;ZAP is a protein that is made by the infected host cell	0
1250	Video-S	Agree	Research Scientist (Graduate Student, Primary Investigator, Post-doc, Research Assistant, Technician, etc)	1	female	0	Yes	Highest Preference	4	Not at all	0	Highest Preference	4	Slightly Prefer	3	Average	2	5	A bit	Highest Preference	Not at all	Highest Preference	Highest Preference	Not at all	A bit	Highest Preference	Average	3	Without sound	HIV	1	Latent cells captured from patient blood are mostly from a single latent cell that divided;Latent cells are a consequence of the lifecycle of the virus mentioned	1	1	1	1	0	5	Mostly	3	A bit	1	A bit	1	Without sound	HIV	1	The virus mentioned has evolved to lack CG pairs to avoid cell anti-viral defenses;ZAP interacts with the DNA of the virus mentioned in the summary;ZAP is a protein that is made by the infected host cell	1
1251	Video-S	Agree	Research Scientist (Graduate Student, Primary Investigator, Post-doc, Research Assistant, Technician, etc)	1	Male	1	Yes	Average	2	Highest Preference	4	Average	2	Slightly Prefer	3	Highest Preference	4	5	Highest Preference	A bit	Slightly Prefer	Average	Slightly Prefer	Highest Preference	Slightly Prefer	Highest Preference	Highest Preference	3	With sound	HIV	1	Latent cells captured from patient blood are mostly from a single latent cell that divided	1	1	1	1	1	6	Mostly	3	Very much	4	Mostly	3	With sound	HIV	1	The virus mentioned has evolved to lack CG pairs to avoid cell anti-viral defenses;ZAP interacts with the DNA of the virus mentioned in the summary;ZAP is a protein that is made by the infected host cell	1
1252	Video-S	Agree	Research Scientist (Graduate Student, Primary Investigator, Post-doc, Research Assistant, Technician, etc)	1	Male	1	Yes	Slightly Prefer	3	Slightly Prefer	3	Highest Preference	4	Slightly Prefer	3	Average	2	5	Slightly Prefer	Slightly Prefer	A bit	Average	Highest Preference	A bit	Average	Highest Preference	Slightly Prefer	4	With sound	HIV	1	Latent cells captured from patient blood are mostly from a single latent cell that divided	1	1	1	1	1	6	Mostly	3	Mostly	3	Mostly	3	With sound	HIV	1	The virus mentioned has evolved to lack CG pairs to avoid cell anti-viral defenses	1
1253	Video-S	Agree	Research Scientist (Graduate Student, Primary Investigator, Post-doc, Research Assistant, Technician, etc)	1	Male	1	Yes	Not at all	0	A bit	1	Slightly Prefer	3	Not at all	0	Average	2	5	A bit	Slightly Prefer	Not at all	Slightly Prefer	Not at all	Not at all	A bit	Slightly Prefer	Average	3	Without sound	HIV	1	Latent cells captured from patient blood are mostly from a single latent cell that divided;Captured latent cells have higher expression of genes that increase virus activation;Latent cells are a consequence of the lifecycle of the virus mentioned	1	1	1	0	0	4	Mostly	3	Average	2	A bit	1	Without sound	HIV	1	The virus mentioned has evolved to lack CG pairs to avoid cell anti-viral defenses;ZAP is a protein that is made by the infected host cell	1
1254	Video-S	Agree	Research Scientist (Graduate Student, Primary Investigator, Post-doc, Research Assistant, Technician, etc)	1	Female	0	Yes	A bit	1	A bit	1	Highest Preference	4	A bit	1	Highest Preference	4	5	A bit	Not at all	Highest Preference	Not at all	Not at all	Slightly Prefer	Not at all	Slightly Prefer	Highest Preference	4	With sound	HIV	1	This research created a capture technique to collect all T-cells from patients;Latent cells captured from patient blood are mostly from a single latent cell that divided;Latent cells are a consequence of the lifecycle of the virus mentioned	0	1	1	1	0	4	Mostly	3	Very much	4	A bit	1	With sound	HIV	1	The virus mentioned has evolved to lack CG pairs to avoid cell anti-viral defenses;ZAP is a protein that is made by the infected host cell	1
1255	Video-S	Agree	Research Scientist (Graduate Student, Primary Investigator, Post-doc, Research Assistant, Technician, etc)	1	female	0	Yes	A bit	1	A bit	1	A bit	1	Slightly Prefer	3	Average	2	5	Slightly Prefer	Average	Slightly Prefer	Slightly Prefer	Slightly Prefer	Slightly Prefer	Average	Highest Preference	Highest Preference	3	With sound	HIV	1	Latent cells captured from patient blood are mostly from a single latent cell that divided;Captured latent cells have higher expression of genes that increase virus activation;Latent cells are a consequence of the lifecycle of the virus mentioned	1	1	1	0	0	4	Very much	4	Very much	4	Mostly	3	With sound	HIV	1	The virus mentioned has evolved to lack CG pairs to avoid cell anti-viral defenses;ZAP is a protein that is made by the infected host cell	1
1256	Video-S	Agree	Research Scientist (Graduate Student, Primary Investigator, Post-doc, Research Assistant, Technician, etc)	1	Female	0	Yes	Slightly Prefer	3	Not at all	0	Highest Preference	4	Average	2	Average	2	5	Slightly Prefer	Slightly Prefer	Highest Preference	A bit	Slightly Prefer	Slightly Prefer	A bit	Highest Preference	Slightly Prefer	4	Without sound	HIV	1	This research created a capture technique to collect all T-cells from patients;Latent cells captured from patient blood are mostly from a single latent cell that divided;Latent cells are a consequence of the lifecycle of the virus mentioned	0	1	1	1	0	4	Very much	4	Very much	4	Very much	4	Without sound	HIV	1	The virus mentioned has evolved to lack CG pairs to avoid cell anti-viral defenses;ZAP is a protein that is made by the infected host cell	1
1257	Video-S	Agree	Research Scientist (Graduate Student, Primary Investigator, Post-doc, Research Assistant, Technician, etc)	1	Female	0	Yes	Highest Preference	4	Highest Preference	4	Highest Preference	4	Average	2	Highest Preference	4	5	Highest Preference	Slightly Prefer	Slightly Prefer	Slightly Prefer	Highest Preference	Highest Preference	Highest Preference	Highest Preference	Highest Preference	3	With sound	HIV	1	Latent cells captured from patient blood are mostly from a single latent cell that divided;Captured latent cells have higher expression of genes that increase virus activation;Latent cells are a consequence of the lifecycle of the virus mentioned	1	1	1	0	0	4	Very much	4	Very much	4	Very much	4	With sound	HIV	1	The virus mentioned has evolved to lack CG pairs to avoid cell anti-viral defenses;ZAP is a protein that is made by the infected host cell	1
1258	Video-S	Agree	Research Scientist (Graduate Student, Primary Investigator, Post-doc, Research Assistant, Technician, etc)	1	Female	0	Yes	Highest Preference	4	A bit	1	Average	2	Slightly Prefer	3	Slightly Prefer	3	5	Slightly Prefer	Not at all	Average	Slightly Prefer	Not at all	Slightly Prefer	Not at all	Highest Preference	Slightly Prefer	3	With sound	HIV	1	Latent cells captured from patient blood are mostly from a single latent cell that divided;Captured latent cells have higher expression of genes that increase virus activation;Latent cells are a consequence of the lifecycle of the virus mentioned	1	1	1	0	0	4	Mostly	3	Mostly	3	Very much	4	With sound	HIV	1	The virus mentioned has evolved to lack CG pairs to avoid cell anti-viral defenses;ZAP is a protein that is made by the infected host cell	1
1259	Video-S	Agree	Research Scientist (Graduate Student, Primary Investigator, Post-doc, Research Assistant, Technician, etc)	1	Female	0	Yes	Highest Preference	4	Slightly Prefer	3	A bit	1	Slightly Prefer	3	Slightly Prefer	3	3	Highest Preference	A bit	Slightly Prefer	Slightly Prefer	A bit	Not at all	Not at all	Slightly Prefer	Highest Preference	2	With sound	HIV	1	Latent cells captured from patient blood are mostly from a single latent cell that divided;Captured latent cells have higher expression of genes that increase virus activation;Latent cells are a consequence of the lifecycle of the virus mentioned	1	1	1	0	0	4	Average	2	A bit	1	Mostly	3	With sound	HIV	1	The virus mentioned has evolved to lack CG pairs to avoid cell anti-viral defenses;ZAP is a protein that is made by the infected host cell	1
1260	Video-S	Agree	Research Scientist (Graduate Student, Primary Investigator, Post-doc, Research Assistant, Technician, etc)	1	female	0	Yes	Not at all	0	Average	2	Slightly Prefer	3	A bit	1	Highest Preference	4	5	A bit	A bit	Slightly Prefer	Slightly Prefer	Highest Preference	A bit	A bit	Slightly Prefer	Highest Preference	3	Without sound	HIV	1	Latent cells captured from patient blood are mostly from a single latent cell that divided;Latent cells are a consequence of the lifecycle of the virus mentioned	1	1	1	1	0	5	Average	2	Mostly	3	A bit	1	Without sound	HIV	1	The virus mentioned has evolved to lack CG pairs to avoid cell anti-viral defenses;ZAP is a protein that is made by the infected host cell	1
1261	Video-S	Agree	Research Scientist (Graduate Student, Primary Investigator, Post-doc, Research Assistant, Technician, etc)	1	F	0	Yes	A bit	1	A bit	1	Slightly Prefer	3	Slightly Prefer	3	Slightly Prefer	3	5	Slightly Prefer	A bit	Average	Slightly Prefer	Slightly Prefer	Slightly Prefer	Slightly Prefer	Highest Preference	Slightly Prefer	4	With sound	HIV	1	This research created a capture technique to collect all T-cells from patients;Latent cells captured from patient blood are mostly from a single latent cell that divided	0	1	1	1	1	5	Very much	4	Very much	4	Average	2	With sound	HIV	1	The virus mentioned has evolved to lack CG pairs to avoid cell anti-viral defenses;ZAP is a protein that is made by the infected host cell	1
1262	Video-S	Agree	Research Scientist (Graduate Student, Primary Investigator, Post-doc, Research Assistant, Technician, etc)	1	Female	0	Yes	A bit	1	Slightly Prefer	3	Highest Preference	4	A bit	1	Slightly Prefer	3	5	Highest Preference	A bit	Highest Preference	Average	Average	Slightly Prefer	Average	Highest Preference	Slightly Prefer	5	Without sound	HIV	1	Latent cells captured from patient blood are mostly from a single latent cell that divided;Latent cells are a consequence of the lifecycle of the virus mentioned	1	1	1	1	0	5	Very much	4	Very much	4	Mostly	3	Without sound	HIV	1	The virus mentioned has evolved to lack CG pairs to avoid cell anti-viral defenses;ZAP is a protein that is made by the infected host cell	1
1263	Video-S	Agree	Research Scientist (Graduate Student, Primary Investigator, Post-doc, Research Assistant, Technician, etc)	1	Male	1	Yes	A bit	1	Highest Preference	4	Slightly Prefer	3	Highest Preference	4	Slightly Prefer	3	5	Slightly Prefer	Slightly Prefer	Slightly Prefer	Not at all	Highest Preference	Slightly Prefer	Not at all	Highest Preference	Average	4	With sound	HIV	1	Latent cells captured from patient blood are mostly from a single latent cell that divided;Latent cells are a consequence of the lifecycle of the virus mentioned	1	1	1	1	0	5	Mostly	3	Mostly	3	Average	2	With sound	HIV	1	The virus mentioned has evolved to lack CG pairs to avoid cell anti-viral defenses;ZAP is a protein that is made by the infected host cell	1
1264	Video-S	Agree	Research Scientist (Graduate Student, Primary Investigator, Post-doc, Research Assistant, Technician, etc)	1	male	1	Yes	Average	2	A bit	1	Slightly Prefer	3	Not at all	0	Highest Preference	4	5	Highest Preference	A bit	Slightly Prefer	Average	Highest Preference	Not at all	A bit	Slightly Prefer	Average	4	With sound	HIV	1	Latent cells captured from patient blood are mostly from a single latent cell that divided;Latent cells are a consequence of the lifecycle of the virus mentioned	1	1	1	1	0	5	Very much	4	Mostly	3	Average	2	With sound	HIV	1	The virus mentioned has evolved to lack CG pairs to avoid cell anti-viral defenses;ZAP is a protein that is made by the infected host cell	1
1265	Video-S	Agree	Research Scientist (Graduate Student, Primary Investigator, Post-doc, Research Assistant, Technician, etc)	1	female	0	Yes	Average	2	Highest Preference	4	A bit	1	A bit	1	Slightly Prefer	3	3	Average	A bit	Slightly Prefer	Slightly Prefer	Slightly Prefer	Average	Not at all	Slightly Prefer	Highest Preference	3	With sound	HIV	1	This research created a capture technique to collect all T-cells from patients;Latent cells captured from patient blood are mostly from a single latent cell that divided	0	1	1	1	1	5	Mostly	3	Very much	4	Very much	4	With sound	HIV	1	The virus mentioned has evolved to lack CG pairs to avoid cell anti-viral defenses;ZAP is a protein that is made by the infected host cell	1
1266	Video-S	Agree	Research Scientist (Graduate Student, Primary Investigator, Post-doc, Research Assistant, Technician, etc)	1	Female	0	Yes	Average	2	A bit	1	Highest Preference	4	Slightly Prefer	3	Slightly Prefer	3	5	Highest Preference	A bit	Not at all	Slightly Prefer	Slightly Prefer	Not at all	Average	Highest Preference	Highest Preference	3	With sound	HIV	1	Latent cells captured from patient blood are mostly from a single latent cell that divided;Latent cells are a consequence of the lifecycle of the virus mentioned	1	1	1	1	0	5	Very much	4	Very much	4	Very much	4	With sound	HIV	1	The virus mentioned has evolved to lack CG pairs to avoid cell anti-viral defenses;ZAP is a protein that is made by the infected host cell	1
1267	Video-S	Agree	Research Scientist (Graduate Student, Primary Investigator, Post-doc, Research Assistant, Technician, etc)	1	female	0	Yes	Average	2	Slightly Prefer	3	Highest Preference	4	Highest Preference	4	Slightly Prefer	3	5	Highest Preference	Slightly Prefer	Highest Preference	Highest Preference	Highest Preference	Highest Preference	Highest Preference	Highest Preference	Highest Preference	4	With sound	HIV	1	Latent cells captured from patient blood are mostly from a single latent cell that divided;Latent cells are a consequence of the lifecycle of the virus mentioned	1	1	1	1	0	5	Very much	4	Very much	4	Very much	4	With sound	HIV	1	The virus mentioned has evolved to lack CG pairs to avoid cell anti-viral defenses;ZAP is a protein that is made by the infected host cell	1
1268	Video-S	Agree	Research Scientist (Graduate Student, Primary Investigator, Post-doc, Research Assistant, Technician, etc)	1	Male	1	Yes	Slightly Prefer	3	Highest Preference	4	Highest Preference	4	A bit	1	Slightly Prefer	3	5	Highest Preference	Slightly Prefer	Slightly Prefer	Average	Highest Preference	Average	Average	Highest Preference	Highest Preference	4	With sound	HIV	1	Latent cells captured from patient blood are mostly from a single latent cell that divided;Latent cells are a consequence of the lifecycle of the virus mentioned	1	1	1	1	0	5	Mostly	3	Very much	4	Very much	4	With sound	HIV	1	The virus mentioned has evolved to lack CG pairs to avoid cell anti-viral defenses;ZAP is a protein that is made by the infected host cell	1
1269	Video-S	Agree	Research Scientist (Graduate Student, Primary Investigator, Post-doc, Research Assistant, Technician, etc)	1	Female	0	Yes	Slightly Prefer	3	Highest Preference	4	Not at all	0	Average	2	A bit	1	4	Average	A bit	Highest Preference	Slightly Prefer	Highest Preference	A bit	Not at all	Average	Slightly Prefer	3	Without sound	HIV	1	Latent cells captured from patient blood are mostly from a single latent cell that divided;Latent cells are a consequence of the lifecycle of the virus mentioned	1	1	1	1	0	5	Very much	4	Mostly	3	Very much	4	Without sound	HIV	1	The virus mentioned has evolved to lack CG pairs to avoid cell anti-viral defenses;ZAP is a protein that is made by the infected host cell	1
1270	Video-S	Agree	Research Scientist (Graduate Student, Primary Investigator, Post-doc, Research Assistant, Technician, etc)	1	female	0	Yes	Slightly Prefer	3	Slightly Prefer	3	Slightly Prefer	3	Average	2	Highest Preference	4	5	Slightly Prefer	A bit	Highest Preference	Slightly Prefer	Average	Highest Preference	Slightly Prefer	Highest Preference	Highest Preference	5	With sound	HIV	1	Latent cells captured from patient blood are mostly from a single latent cell that divided;Latent cells are a consequence of the lifecycle of the virus mentioned	1	1	1	1	0	5	Very much	4	Mostly	3	Very much	4	With sound	HIV	1	The virus mentioned has evolved to lack CG pairs to avoid cell anti-viral defenses;ZAP is a protein that is made by the infected host cell	1
1271	Video-S	Agree	Research Scientist (Graduate Student, Primary Investigator, Post-doc, Research Assistant, Technician, etc)	1	female	0	Yes	Highest Preference	4	Slightly Prefer	3	Slightly Prefer	3	Highest Preference	4	Highest Preference	4	5	Highest Preference	Slightly Prefer	Slightly Prefer	Average	Highest Preference	Slightly Prefer	Average	Highest Preference	Highest Preference	4	With sound	HIV	1	Latent cells captured from patient blood are mostly from a single latent cell that divided;Latent cells are a consequence of the lifecycle of the virus mentioned	1	1	1	1	0	5	Very much	4	Very much	4	Very much	4	With sound	HIV	1	The virus mentioned has evolved to lack CG pairs to avoid cell anti-viral defenses;ZAP is a protein that is made by the infected host cell	1
1272	Video-S	Agree	Research Scientist (Graduate Student, Primary Investigator, Post-doc, Research Assistant, Technician, etc)	1	Female	0	Yes	A bit	1	Not at all	0	Highest Preference	4	Average	2	Slightly Prefer	3	5	Highest Preference	Average	A bit	Slightly Prefer	Highest Preference	Not at all	A bit	Slightly Prefer	Average	4	Without sound	HIV	1	Latent cells captured from patient blood are mostly from a single latent cell that divided	1	1	1	1	1	6	Mostly	3	Very much	4	A bit	1	Without sound	HIV	1	The virus mentioned has evolved to lack CG pairs to avoid cell anti-viral defenses;ZAP is a protein that is made by the infected host cell	1
1273	Video-S	Agree	Research Scientist (Graduate Student, Primary Investigator, Post-doc, Research Assistant, Technician, etc)	1	Male	1	Yes	A bit	1	Average	2	Highest Preference	4	A bit	1	Average	2	4	Slightly Prefer	Highest Preference	Slightly Prefer	Slightly Prefer	Not at all	A bit	Average	Highest Preference	Slightly Prefer	3	With sound	HIV	1	Latent cells captured from patient blood are mostly from a single latent cell that divided	1	1	1	1	1	6	Very much	4	Very much	4	Mostly	3	With sound	HIV	1	The virus mentioned has evolved to lack CG pairs to avoid cell anti-viral defenses;ZAP is a protein that is made by the infected host cell	1
1274	Video-S	Agree	Research Scientist (Graduate Student, Primary Investigator, Post-doc, Research Assistant, Technician, etc)	1	female	0	Yes	Average	2	Average	2	Highest Preference	4	A bit	1	Slightly Prefer	3	4	Slightly Prefer	A bit	Slightly Prefer	Average	Highest Preference	Slightly Prefer	A bit	Highest Preference	Highest Preference	3	With sound	HIV	1	Latent cells captured from patient blood are mostly from a single latent cell that divided	1	1	1	1	1	6	Mostly	3	Mostly	3	Average	2	With sound	HIV	1	The virus mentioned has evolved to lack CG pairs to avoid cell anti-viral defenses;ZAP is a protein that is made by the infected host cell	1
[truncated: 13 more columns]

## Sheet: LookUp tables
Not at all	0		Not at all	0		male	1			Research Scientist (Graduate Student, Primary Investigator, Post-doc, Research Assistant, Technician, etc)	1
A bit	1		A bit	1		female	0			Undergraduate Student	2
Average	2		Average	2		m	1			Adult in a non-science career	2
Mostly	3		Slightly Prefer	3		f	0			Adult in a science-related career	3
Very Much	4		Highest Preference	4
																					0	0	0	0	0
																					1	0	1	0	1
																					2	0	3	4	3
																					3	4	8	6	6
																					4	11	9	10	12
																					5	11	8	14	6
																					6	9	2	4	1
																					0	0	0	0	0
																					1	0	0.224215	0	0.224215
																					2	0	0.672646	0.896861	0.672646
																					3	0.896861	1.79372	1.34529	1.34529
																					4	2.46637	2.01794	2.24215	2.69058
																					5	2.46637	1.79372	3.13901	1.34529
																					6	2.01794	0.44843	0.896861	0.224215
